# Supplementary material for: Dynamic capacity allocation in a radiology service considering different types of patients, individual no-show probabilities, and overbooking
Source: BMC Health Serv Res. 2021 Sep 14;21:968. doi: 10.1186/s12913-021-06918-y (PMC8442351; doi:10.1186/s12913-021-06918-y)
Supplement: Supplementary file 8 — Additional file 8:. Solution presented by the model for the problem. [file 12913_2021_6918_MOESM8_ESM.xlsx]

## Sheet: Model Solution
Instructions
Step 1: Select time or service period (regular or overtime).
Step 2: Inform the nu,mber of IPs, OPs and EPs waiting for service in service periods selected in columns C, D and E, respectively.
Step 3: Choose for service the number of IPs, OPs and EPs indicated in columns H, I and J, respectively.
		Feasible states (number of patients of each type waiting )				Feasible actions of specific system states given the available capacity	Action taken (number of IPs , OPs and EPs selected)
Time	Regular period or overtime	IP	OP	EP	Capacity	(IP OP EP)	IP	OP	EP	Minimum cost
08:00:00	1	0	0	0	3	(0 0 0)	0	0	0	0
08:00:00	1	0	0	1	3	(0 0 1)	0	0	1	0
08:00:00	1	0	1	0	3	(0 1 0)	0	1	0	2.72812
08:00:00	1	0	1	1	3	(0 1 1)	0	1	1	2.72812
08:00:00	1	0	2	0	3	(0 2 0)	0	2	0	5.45624
08:00:00	1	0	2	1	3	(0 2 1)	0	2	1	5.45624
08:00:00	1	0	3	0	3	(0 3 0)	0	3	0	8.18436
08:00:00	1	0	3	1	3	(0 2 1)	0	2	1	10.9125
08:00:00	1	1	0	0	3	(1 0 0)	1	0	0	2.72812
08:00:00	1	1	0	1	3	(1 0 1)	1	0	1	2.72812
08:00:00	1	1	1	0	3	(1 1 0)	1	1	0	5.45624
08:00:00	1	1	1	1	3	(1 1 1)	1	1	1	5.45624
08:00:00	1	1	2	0	3	(1 2 0)	1	2	0	8.18436
08:00:00	1	1	2	1	3	(0 2 1;1 1 1)	0	2	1	10.9125
08:00:00	1	1	3	0	3	(0 3 0;1 2 0)	0	3	0	13.6406
08:00:00	1	1	3	1	3	(0 2 1;1 1 1)	0	2	1	16.3687
08:15:00	2	0	0	0	2	(0 0 0)	0	0	0	0
08:15:00	2	0	0	1	2	(0 0 1)	0	0	1	0
08:15:00	2	0	1	0	2	(0 1 0)	0	1	0	5.45624
08:15:00	2	0	1	1	2	(0 1 1)	0	1	1	5.45624
08:15:00	2	0	2	0	2	(0 2 0)	0	2	0	10.9125
08:15:00	2	0	2	1	2	(0 1 1)	0	1	1	13.6406
08:15:00	2	0	3	0	2	(0 2 0)	0	2	0	19.0968
08:15:00	2	0	3	1	2	(0 1 1)	0	1	1	21.825
08:15:00	2	0	4	0	2	(0 2 0)	0	2	0	27.2812
08:15:00	2	0	4	1	2	(0 1 1)	0	1	1	30.0093
08:15:00	2	0	5	0	2	(0 2 0)	0	2	0	35.4655
08:15:00	2	0	5	1	2	(0 1 1)	0	1	1	40.9218
08:15:00	2	1	0	0	2	(1 0 0)	1	0	0	5.45624
08:15:00	2	1	0	1	2	(1 0 1)	1	0	1	5.45624
08:15:00	2	1	1	0	2	(1 1 0)	1	1	0	10.9125
08:15:00	2	1	1	1	2	(0 1 1;1 0 1)	0	1	1	13.6406
08:15:00	2	1	2	0	2	(0 2 0;1 1 0)	0	2	0	19.0968
08:15:00	2	1	2	1	2	(0 1 1;1 0 1)	0	1	1	21.825
08:15:00	2	1	3	0	2	(0 2 0;1 1 0)	0	2	0	27.2812
08:15:00	2	1	3	1	2	(0 1 1;1 0 1)	1	0	1	30.0093
08:15:00	2	1	4	0	2	(0 2 0;1 1 0)	1	1	0	35.4655
08:15:00	2	1	4	1	2	(0 1 1;1 0 1)	0	1	1	40.9218
08:15:00	2	2	0	0	2	(2 0 0)	2	0	0	10.9125
08:15:00	2	2	0	1	2	(1 0 1)	1	0	1	13.6406
08:15:00	2	2	1	0	2	(1 1 0;2 0 0)	1	1	0	19.0968
08:15:00	2	2	1	1	2	(0 1 1;1 0 1)	0	1	1	21.825
08:15:00	2	2	2	0	2	(0 2 0;1 1 0;2 0 0)	0	2	0	27.2812
08:15:00	2	2	2	1	2	(0 1 1;1 0 1)	0	1	1	30.0093
08:15:00	2	2	3	0	2	(0 2 0;1 1 0;2 0 0)	2	0	0	35.4655
08:15:00	2	2	3	1	2	(0 1 1;1 0 1)	1	0	1	40.9218
08:30:00	3	0	0	0	3	(0 0 0)	0	0	0	0
08:30:00	3	0	0	1	3	(0 0 1)	0	0	1	0
08:30:00	3	0	1	0	3	(0 1 0)	0	1	0	8.18436
08:30:00	3	0	1	1	3	(0 1 1)	0	1	1	8.18436
08:30:00	3	0	2	0	3	(0 2 0)	0	2	0	16.3687
08:30:00	3	0	2	1	3	(0 2 1)	0	2	1	16.3687
08:30:00	3	0	3	0	3	(0 3 0)	0	3	0	24.5531
08:30:00	3	0	3	1	3	(0 2 1)	0	2	1	27.2812
08:30:00	3	0	4	0	3	(0 3 0)	0	3	0	35.4655
08:30:00	3	0	4	1	3	(0 2 1)	0	2	1	38.1937
08:30:00	3	0	5	0	3	(0 3 0)	0	3	0	46.378
08:30:00	3	0	5	1	3	(0 2 1)	0	2	1	51.8343
08:30:00	3	0	6	0	3	(0 3 0)	0	3	0	60.0186
08:30:00	3	0	6	1	3	(0 2 1)	0	2	1	65.4749
08:30:00	3	0	7	0	3	(0 3 0)	0	3	0	73.6592
08:30:00	3	0	7	1	3	(0 2 1)	0	2	1	79.1155
08:30:00	3	1	0	0	3	(1 0 0)	1	0	0	8.18436
08:30:00	3	1	0	1	3	(1 0 1)	1	0	1	8.18436
08:30:00	3	1	1	0	3	(1 1 0)	1	1	0	16.3687
08:30:00	3	1	1	1	3	(1 1 1)	1	1	1	16.3687
08:30:00	3	1	2	0	3	(1 2 0)	1	2	0	24.5531
08:30:00	3	1	2	1	3	(0 2 1;1 1 1)	0	2	1	27.2812
08:30:00	3	1	3	0	3	(0 3 0;1 2 0)	0	3	0	35.4655
08:30:00	3	1	3	1	3	(0 2 1;1 1 1)	0	2	1	38.1937
08:30:00	3	1	4	0	3	(0 3 0;1 2 0)	0	3	0	46.378
08:30:00	3	1	4	1	3	(0 2 1;1 1 1)	0	2	1	51.8343
08:30:00	3	1	5	0	3	(0 3 0;1 2 0)	0	3	0	60.0186
08:30:00	3	1	5	1	3	(0 2 1;1 1 1)	0	2	1	65.4749
08:30:00	3	1	6	0	3	(0 3 0;1 2 0)	0	3	0	73.6592
08:30:00	3	1	6	1	3	(0 2 1;1 1 1)	0	2	1	79.1155
08:30:00	3	2	0	0	3	(2 0 0)	2	0	0	16.3687
08:30:00	3	2	0	1	3	(2 0 1)	2	0	1	16.3687
08:30:00	3	2	1	0	3	(2 1 0)	2	1	0	24.5531
08:30:00	3	2	1	1	3	(1 1 1;2 0 1)	1	1	1	27.2812
08:30:00	3	2	2	0	3	(1 2 0;2 1 0)	1	2	0	35.4655
08:30:00	3	2	2	1	3	(0 2 1;1 1 1;2 0 1)	0	2	1	38.1937
08:30:00	3	2	3	0	3	(0 3 0;1 2 0;2 1 0)	0	3	0	46.378
08:30:00	3	2	3	1	3	(0 2 1;1 1 1;2 0 1)	0	2	1	51.8343
08:30:00	3	2	4	0	3	(0 3 0;1 2 0;2 1 0)	0	3	0	60.0186
08:30:00	3	2	4	1	3	(0 2 1;1 1 1;2 0 1)	0	2	1	65.4749
08:30:00	3	2	5	0	3	(0 3 0;1 2 0;2 1 0)	0	3	0	73.6592
08:30:00	3	2	5	1	3	(0 2 1;1 1 1;2 0 1)	0	2	1	79.1155
08:30:00	3	3	0	0	3	(3 0 0)	3	0	0	24.5531
08:30:00	3	3	0	1	3	(2 0 1)	2	0	1	27.2812
08:30:00	3	3	1	0	3	(2 1 0;3 0 0)	3	0	0	35.4655
08:30:00	3	3	1	1	3	(1 1 1;2 0 1)	1	1	1	38.1937
08:30:00	3	3	2	0	3	(1 2 0;2 1 0;3 0 0)	1	2	0	46.378
08:30:00	3	3	2	1	3	(0 2 1;1 1 1;2 0 1)	0	2	1	51.8343
08:30:00	3	3	3	0	3	(0 3 0;1 2 0;2 1 0;3 0 0)	0	3	0	60.0186
08:30:00	3	3	3	1	3	(0 2 1;1 1 1;2 0 1)	0	2	1	65.4749
08:30:00	3	3	4	0	3	(0 3 0;1 2 0;2 1 0;3 0 0)	0	3	0	73.6592
08:30:00	3	3	4	1	3	(0 2 1;1 1 1;2 0 1)	0	2	1	79.1155
08:45:00	4	0	0	0	2	(0 0 0)	0	0	0	0
08:45:00	4	0	0	1	2	(0 0 1)	0	0	1	0
08:45:00	4	0	1	0	2	(0 1 0)	0	1	0	10.9125
08:45:00	4	0	1	1	2	(0 1 1)	0	1	1	10.9125
08:45:00	4	0	2	0	2	(0 2 0)	0	2	0	21.825
08:45:00	4	0	2	1	2	(0 1 1)	0	1	1	24.5531
08:45:00	4	0	3	0	2	(0 2 0)	0	2	0	35.4655
08:45:00	4	0	3	1	2	(0 1 1)	0	1	1	38.1937
08:45:00	4	0	4	0	2	(0 2 0)	0	2	0	49.1061
08:45:00	4	0	4	1	2	(0 1 1)	0	1	1	51.8343
08:45:00	4	0	5	0	2	(0 2 0)	0	2	0	62.7467
08:45:00	4	0	5	1	2	(0 1 1)	0	1	1	68.203
08:45:00	4	0	6	0	2	(0 2 0)	0	2	0	79.1155
08:45:00	4	0	6	1	2	(0 1 1)	0	1	1	84.5717
08:45:00	4	0	7	0	2	(0 2 0)	0	2	0	95.4842
08:45:00	4	0	7	1	2	(0 1 1)	0	1	1	103.669
08:45:00	4	0	8	0	2	(0 2 0)	0	2	0	114.581
08:45:00	4	0	8	1	2	(0 1 1)	0	1	1	122.765
08:45:00	4	1	0	0	2	(1 0 0)	1	0	0	10.9125
08:45:00	4	1	0	1	2	(1 0 1)	1	0	1	10.9125
08:45:00	4	1	1	0	2	(1 1 0)	1	1	0	21.825
08:45:00	4	1	1	1	2	(0 1 1;1 0 1)	0	1	1	24.5531
08:45:00	4	1	2	0	2	(0 2 0;1 1 0)	0	2	0	35.4655
08:45:00	4	1	2	1	2	(0 1 1;1 0 1)	0	1	1	38.1937
08:45:00	4	1	3	0	2	(0 2 0;1 1 0)	0	2	0	49.1061
08:45:00	4	1	3	1	2	(0 1 1;1 0 1)	0	1	1	51.8343
08:45:00	4	1	4	0	2	(0 2 0;1 1 0)	0	2	0	62.7467
08:45:00	4	1	4	1	2	(0 1 1;1 0 1)	0	1	1	68.203
08:45:00	4	1	5	0	2	(0 2 0;1 1 0)	0	2	0	79.1155
08:45:00	4	1	5	1	2	(0 1 1;1 0 1)	0	1	1	84.5717
08:45:00	4	1	6	0	2	(0 2 0;1 1 0)	0	2	0	95.4842
08:45:00	4	1	6	1	2	(0 1 1;1 0 1)	0	1	1	103.669
08:45:00	4	1	7	0	2	(0 2 0;1 1 0)	0	2	0	114.581
08:45:00	4	1	7	1	2	(0 1 1;1 0 1)	0	1	1	122.765
08:45:00	4	2	0	0	2	(2 0 0)	2	0	0	21.825
08:45:00	4	2	0	1	2	(1 0 1)	1	0	1	24.5531
08:45:00	4	2	1	0	2	(1 1 0;2 0 0)	1	1	0	35.4655
08:45:00	4	2	1	1	2	(0 1 1;1 0 1)	0	1	1	38.1937
08:45:00	4	2	2	0	2	(0 2 0;1 1 0;2 0 0)	0	2	0	49.1061
08:45:00	4	2	2	1	2	(0 1 1;1 0 1)	0	1	1	51.8343
08:45:00	4	2	3	0	2	(0 2 0;1 1 0;2 0 0)	0	2	0	62.7467
08:45:00	4	2	3	1	2	(0 1 1;1 0 1)	0	1	1	68.203
08:45:00	4	2	4	0	2	(0 2 0;1 1 0;2 0 0)	0	2	0	79.1155
08:45:00	4	2	4	1	2	(0 1 1;1 0 1)	0	1	1	84.5717
08:45:00	4	2	5	0	2	(0 2 0;1 1 0;2 0 0)	0	2	0	95.4842
08:45:00	4	2	5	1	2	(0 1 1;1 0 1)	0	1	1	103.669
08:45:00	4	2	6	0	2	(0 2 0;1 1 0;2 0 0)	0	2	0	114.581
08:45:00	4	2	6	1	2	(0 1 1;1 0 1)	0	1	1	122.765
08:45:00	4	3	0	0	2	(2 0 0)	2	0	0	35.4655
08:45:00	4	3	0	1	2	(1 0 1)	1	0	1	38.1937
08:45:00	4	3	1	0	2	(1 1 0;2 0 0)	1	1	0	49.1061
08:45:00	4	3	1	1	2	(0 1 1;1 0 1)	0	1	1	51.8343
08:45:00	4	3	2	0	2	(0 2 0;1 1 0;2 0 0)	0	2	0	62.7467
08:45:00	4	3	2	1	2	(0 1 1;1 0 1)	0	1	1	68.203
08:45:00	4	3	3	0	2	(0 2 0;1 1 0;2 0 0)	0	2	0	79.1155
08:45:00	4	3	3	1	2	(0 1 1;1 0 1)	0	1	1	84.5717
08:45:00	4	3	4	0	2	(0 2 0;1 1 0;2 0 0)	0	2	0	95.4842
08:45:00	4	3	4	1	2	(0 1 1;1 0 1)	0	1	1	103.669
08:45:00	4	3	5	0	2	(0 2 0;1 1 0;2 0 0)	0	2	0	114.581
08:45:00	4	3	5	1	2	(0 1 1;1 0 1)	0	1	1	122.765
08:45:00	4	4	0	0	2	(2 0 0)	2	0	0	49.1061
08:45:00	4	4	0	1	2	(1 0 1)	1	0	1	51.8343
08:45:00	4	4	1	0	2	(1 1 0;2 0 0)	1	1	0	62.7467
08:45:00	4	4	1	1	2	(0 1 1;1 0 1)	0	1	1	68.203
08:45:00	4	4	2	0	2	(0 2 0;1 1 0;2 0 0)	0	2	0	79.1155
08:45:00	4	4	2	1	2	(0 1 1;1 0 1)	0	1	1	84.5717
08:45:00	4	4	3	0	2	(0 2 0;1 1 0;2 0 0)	0	2	0	95.4842
08:45:00	4	4	3	1	2	(0 1 1;1 0 1)	0	1	1	103.669
08:45:00	4	4	4	0	2	(0 2 0;1 1 0;2 0 0)	0	2	0	114.581
08:45:00	4	4	4	1	2	(0 1 1;1 0 1)	0	1	1	122.765
09:00:00	5	0	0	0	3	(0 0 0)	0	0	0	0
09:00:00	5	0	0	1	3	(0 0 1)	0	0	1	0
09:00:00	5	0	1	0	3	(0 1 0)	0	1	0	13.6406
09:00:00	5	0	1	1	3	(0 1 1)	0	1	1	13.6406
09:00:00	5	0	2	0	3	(0 2 0)	0	2	0	27.2812
09:00:00	5	0	2	1	3	(0 2 1)	0	2	1	27.2812
09:00:00	5	0	3	0	3	(0 3 0)	0	3	0	40.9218
09:00:00	5	0	3	1	3	(0 2 1)	0	2	1	43.6499
09:00:00	5	0	4	0	3	(0 3 0)	0	3	0	57.2905
09:00:00	5	0	4	1	3	(0 2 1)	0	2	1	60.0186
09:00:00	5	0	5	0	3	(0 3 0)	0	3	0	73.6592
09:00:00	5	0	5	1	3	(0 2 1)	0	2	1	79.1155
09:00:00	5	0	6	0	3	(0 3 0)	0	3	0	92.7561
09:00:00	5	0	6	1	3	(0 2 1)	0	2	1	98.2123
09:00:00	5	0	7	0	3	(0 3 0)	0	3	0	111.853
09:00:00	5	0	7	1	3	(0 2 1)	0	2	1	117.309
09:00:00	5	0	8	0	3	(0 3 0)	0	3	0	130.95
09:00:00	5	0	8	1	3	(0 2 1)	0	2	1	139.134
09:00:00	5	0	9	0	3	(0 3 0)	0	3	0	152.775
09:00:00	5	0	9	1	3	(0 2 1)	0	2	1	160.959
09:00:00	5	0	10	0	3	(0 3 0)	0	3	0	174.6
09:00:00	5	0	10	1	3	(0 2 1)	0	2	1	185.512
09:00:00	5	1	0	0	3	(1 0 0)	1	0	0	13.6406
09:00:00	5	1	0	1	3	(1 0 1)	1	0	1	13.6406
09:00:00	5	1	1	0	3	(1 1 0)	1	1	0	27.2812
09:00:00	5	1	1	1	3	(1 1 1)	1	1	1	27.2812
09:00:00	5	1	2	0	3	(1 2 0)	1	2	0	40.9218
09:00:00	5	1	2	1	3	(0 2 1;1 1 1)	0	2	1	43.6499
09:00:00	5	1	3	0	3	(0 3 0;1 2 0)	0	3	0	57.2905
09:00:00	5	1	3	1	3	(0 2 1;1 1 1)	0	2	1	60.0186
09:00:00	5	1	4	0	3	(0 3 0;1 2 0)	0	3	0	73.6592
09:00:00	5	1	4	1	3	(0 2 1;1 1 1)	0	2	1	79.1155
09:00:00	5	1	5	0	3	(0 3 0;1 2 0)	0	3	0	92.7561
09:00:00	5	1	5	1	3	(0 2 1;1 1 1)	0	2	1	98.2123
09:00:00	5	1	6	0	3	(0 3 0;1 2 0)	0	3	0	111.853
09:00:00	5	1	6	1	3	(0 2 1;1 1 1)	0	2	1	117.309
09:00:00	5	1	7	0	3	(0 3 0;1 2 0)	0	3	0	130.95
09:00:00	5	1	7	1	3	(0 2 1;1 1 1)	0	2	1	139.134
09:00:00	5	1	8	0	3	(0 3 0;1 2 0)	0	3	0	152.775
09:00:00	5	1	8	1	3	(0 2 1;1 1 1)	0	2	1	160.959
09:00:00	5	1	9	0	3	(0 3 0;1 2 0)	0	3	0	174.6
09:00:00	5	1	9	1	3	(0 2 1;1 1 1)	0	2	1	185.512
09:00:00	5	2	0	0	3	(2 0 0)	2	0	0	27.2812
09:00:00	5	2	0	1	3	(2 0 1)	2	0	1	27.2812
09:00:00	5	2	1	0	3	(2 1 0)	2	1	0	40.9218
09:00:00	5	2	1	1	3	(1 1 1;2 0 1)	1	1	1	43.6499
09:00:00	5	2	2	0	3	(1 2 0;2 1 0)	1	2	0	57.2905
09:00:00	5	2	2	1	3	(0 2 1;1 1 1;2 0 1)	0	2	1	60.0186
09:00:00	5	2	3	0	3	(0 3 0;1 2 0;2 1 0)	0	3	0	73.6592
09:00:00	5	2	3	1	3	(0 2 1;1 1 1;2 0 1)	0	2	1	79.1155
09:00:00	5	2	4	0	3	(0 3 0;1 2 0;2 1 0)	0	3	0	92.7561
09:00:00	5	2	4	1	3	(0 2 1;1 1 1;2 0 1)	0	2	1	98.2123
09:00:00	5	2	5	0	3	(0 3 0;1 2 0;2 1 0)	0	3	0	111.853
09:00:00	5	2	5	1	3	(0 2 1;1 1 1;2 0 1)	0	2	1	117.309
09:00:00	5	2	6	0	3	(0 3 0;1 2 0;2 1 0)	0	3	0	130.95
09:00:00	5	2	6	1	3	(0 2 1;1 1 1;2 0 1)	0	2	1	139.134
09:00:00	5	2	7	0	3	(0 3 0;1 2 0;2 1 0)	0	3	0	152.775
09:00:00	5	2	7	1	3	(0 2 1;1 1 1;2 0 1)	0	2	1	160.959
09:00:00	5	2	8	0	3	(0 3 0;1 2 0;2 1 0)	0	3	0	174.6
09:00:00	5	2	8	1	3	(0 2 1;1 1 1;2 0 1)	0	2	1	185.512
09:00:00	5	3	0	0	3	(3 0 0)	3	0	0	40.9218
09:00:00	5	3	0	1	3	(2 0 1)	2	0	1	43.6499
09:00:00	5	3	1	0	3	(2 1 0;3 0 0)	2	1	0	57.2905
09:00:00	5	3	1	1	3	(1 1 1;2 0 1)	1	1	1	60.0186
09:00:00	5	3	2	0	3	(1 2 0;2 1 0;3 0 0)	1	2	0	73.6592
09:00:00	5	3	2	1	3	(0 2 1;1 1 1;2 0 1)	0	2	1	79.1155
09:00:00	5	3	3	0	3	(0 3 0;1 2 0;2 1 0;3 0 0)	0	3	0	92.7561
09:00:00	5	3	3	1	3	(0 2 1;1 1 1;2 0 1)	0	2	1	98.2123
09:00:00	5	3	4	0	3	(0 3 0;1 2 0;2 1 0;3 0 0)	0	3	0	111.853
09:00:00	5	3	4	1	3	(0 2 1;1 1 1;2 0 1)	0	2	1	117.309
09:00:00	5	3	5	0	3	(0 3 0;1 2 0;2 1 0;3 0 0)	0	3	0	130.95
09:00:00	5	3	5	1	3	(0 2 1;1 1 1;2 0 1)	0	2	1	139.134
09:00:00	5	3	6	0	3	(0 3 0;1 2 0;2 1 0;3 0 0)	0	3	0	152.775
09:00:00	5	3	6	1	3	(0 2 1;1 1 1;2 0 1)	0	2	1	160.959
09:00:00	5	3	7	0	3	(0 3 0;1 2 0;2 1 0;3 0 0)	0	3	0	174.6
09:00:00	5	3	7	1	3	(0 2 1;1 1 1;2 0 1)	0	2	1	185.512
09:00:00	5	4	0	0	3	(3 0 0)	3	0	0	57.2905
09:00:00	5	4	0	1	3	(2 0 1)	2	0	1	60.0186
09:00:00	5	4	1	0	3	(2 1 0;3 0 0)	2	1	0	73.6592
09:00:00	5	4	1	1	3	(1 1 1;2 0 1)	1	1	1	79.1155
09:00:00	5	4	2	0	3	(1 2 0;2 1 0;3 0 0)	1	2	0	92.7561
09:00:00	5	4	2	1	3	(0 2 1;1 1 1;2 0 1)	0	2	1	98.2123
09:00:00	5	4	3	0	3	(0 3 0;1 2 0;2 1 0;3 0 0)	0	3	0	111.853
09:00:00	5	4	3	1	3	(0 2 1;1 1 1;2 0 1)	0	2	1	117.309
09:00:00	5	4	4	0	3	(0 3 0;1 2 0;2 1 0;3 0 0)	0	3	0	130.95
09:00:00	5	4	4	1	3	(0 2 1;1 1 1;2 0 1)	0	2	1	139.134
09:00:00	5	4	5	0	3	(0 3 0;1 2 0;2 1 0;3 0 0)	0	3	0	152.775
09:00:00	5	4	5	1	3	(0 2 1;1 1 1;2 0 1)	0	2	1	160.959
09:00:00	5	4	6	0	3	(0 3 0;1 2 0;2 1 0;3 0 0)	0	3	0	174.6
09:00:00	5	4	6	1	3	(0 2 1;1 1 1;2 0 1)	0	2	1	185.512
09:00:00	5	5	0	0	3	(3 0 0)	3	0	0	73.6592
09:00:00	5	5	0	1	3	(2 0 1)	2	0	1	79.1155
09:00:00	5	5	1	0	3	(2 1 0;3 0 0)	2	1	0	92.7561
09:00:00	5	5	1	1	3	(1 1 1;2 0 1)	1	1	1	98.2123
09:00:00	5	5	2	0	3	(1 2 0;2 1 0;3 0 0)	1	2	0	111.853
09:00:00	5	5	2	1	3	(0 2 1;1 1 1;2 0 1)	0	2	1	117.309
09:00:00	5	5	3	0	3	(0 3 0;1 2 0;2 1 0;3 0 0)	0	3	0	130.95
09:00:00	5	5	3	1	3	(0 2 1;1 1 1;2 0 1)	0	2	1	139.134
09:00:00	5	5	4	0	3	(0 3 0;1 2 0;2 1 0;3 0 0)	0	3	0	152.775
09:00:00	5	5	4	1	3	(0 2 1;1 1 1;2 0 1)	0	2	1	160.959
09:00:00	5	5	5	0	3	(0 3 0;1 2 0;2 1 0;3 0 0)	0	3	0	174.6
09:00:00	5	5	5	1	3	(0 2 1;1 1 1;2 0 1)	0	2	1	185.512
09:15:00	6	0	0	0	2	(0 0 0)	0	0	0	0
09:15:00	6	0	0	1	2	(0 0 1)	0	0	1	0
09:15:00	6	0	1	0	2	(0 1 0)	0	1	0	16.3687
09:15:00	6	0	1	1	2	(0 1 1)	0	1	1	16.3687
09:15:00	6	0	2	0	2	(0 2 0)	0	2	0	32.7374
09:15:00	6	0	2	1	2	(0 1 1)	0	1	1	35.4655
09:15:00	6	0	3	0	2	(0 2 0)	0	2	0	51.8343
09:15:00	6	0	3	1	2	(0 1 1)	0	1	1	54.5624
09:15:00	6	0	4	0	2	(0 2 0)	0	2	0	70.9311
09:15:00	6	0	4	1	2	(0 1 1)	0	1	1	73.6592
09:15:00	6	0	5	0	2	(0 2 0)	0	2	0	90.0279
09:15:00	6	0	5	1	2	(0 1 1)	0	1	1	95.4842
09:15:00	6	0	6	0	2	(0 2 0)	0	2	0	111.853
09:15:00	6	0	6	1	2	(0 1 1)	0	1	1	117.309
09:15:00	6	0	7	0	2	(0 2 0)	0	2	0	133.678
09:15:00	6	0	7	1	2	(0 1 1)	0	1	1	141.862
09:15:00	6	0	8	0	2	(0 2 0)	0	2	0	158.231
09:15:00	6	0	8	1	2	(0 1 1)	0	1	1	166.415
09:15:00	6	0	9	0	2	(0 2 0)	0	2	0	182.784
09:15:00	6	0	9	1	2	(0 1 1)	0	1	1	190.968
09:15:00	6	0	10	0	2	(0 2 0)	0	2	0	207.337
09:15:00	6	0	10	1	2	(0 1 1)	0	1	1	218.25
09:15:00	6	0	11	0	2	(0 2 0)	0	2	0	234.618
09:15:00	6	0	11	1	2	(0 1 1)	0	1	1	245.531
09:15:00	6	1	0	0	2	(1 0 0)	1	0	0	16.3687
09:15:00	6	1	0	1	2	(1 0 1)	1	0	1	16.3687
09:15:00	6	1	1	0	2	(1 1 0)	1	1	0	32.7374
09:15:00	6	1	1	1	2	(0 1 1;1 0 1)	0	1	1	35.4655
09:15:00	6	1	2	0	2	(0 2 0;1 1 0)	0	2	0	51.8343
09:15:00	6	1	2	1	2	(0 1 1;1 0 1)	0	1	1	54.5624
09:15:00	6	1	3	0	2	(0 2 0;1 1 0)	0	2	0	70.9311
09:15:00	6	1	3	1	2	(0 1 1;1 0 1)	0	1	1	73.6592
09:15:00	6	1	4	0	2	(0 2 0;1 1 0)	0	2	0	90.0279
09:15:00	6	1	4	1	2	(0 1 1;1 0 1)	0	1	1	95.4842
09:15:00	6	1	5	0	2	(0 2 0;1 1 0)	0	2	0	111.853
09:15:00	6	1	5	1	2	(0 1 1;1 0 1)	0	1	1	117.309
09:15:00	6	1	6	0	2	(0 2 0;1 1 0)	0	2	0	133.678
09:15:00	6	1	6	1	2	(0 1 1;1 0 1)	0	1	1	141.862
09:15:00	6	1	7	0	2	(0 2 0;1 1 0)	0	2	0	158.231
09:15:00	6	1	7	1	2	(0 1 1;1 0 1)	0	1	1	166.415
09:15:00	6	1	8	0	2	(0 2 0;1 1 0)	0	2	0	182.784
09:15:00	6	1	8	1	2	(0 1 1;1 0 1)	0	1	1	190.968
09:15:00	6	1	9	0	2	(0 2 0;1 1 0)	0	2	0	207.337
09:15:00	6	1	9	1	2	(0 1 1;1 0 1)	0	1	1	218.25
09:15:00	6	1	10	0	2	(0 2 0;1 1 0)	0	2	0	234.618
09:15:00	6	1	10	1	2	(0 1 1;1 0 1)	0	1	1	245.531
09:15:00	6	2	0	0	2	(2 0 0)	2	0	0	32.7374
09:15:00	6	2	0	1	2	(1 0 1)	1	0	1	35.4655
09:15:00	6	2	1	0	2	(1 1 0;2 0 0)	1	1	0	51.8343
09:15:00	6	2	1	1	2	(0 1 1;1 0 1)	0	1	1	54.5624
09:15:00	6	2	2	0	2	(0 2 0;1 1 0;2 0 0)	0	2	0	70.9311
09:15:00	6	2	2	1	2	(0 1 1;1 0 1)	0	1	1	73.6592
09:15:00	6	2	3	0	2	(0 2 0;1 1 0;2 0 0)	0	2	0	90.0279
09:15:00	6	2	3	1	2	(0 1 1;1 0 1)	0	1	1	95.4842
09:15:00	6	2	4	0	2	(0 2 0;1 1 0;2 0 0)	0	2	0	111.853
09:15:00	6	2	4	1	2	(0 1 1;1 0 1)	0	1	1	117.309
09:15:00	6	2	5	0	2	(0 2 0;1 1 0;2 0 0)	0	2	0	133.678
09:15:00	6	2	5	1	2	(0 1 1;1 0 1)	0	1	1	141.862
09:15:00	6	2	6	0	2	(0 2 0;1 1 0;2 0 0)	0	2	0	158.231
09:15:00	6	2	6	1	2	(0 1 1;1 0 1)	0	1	1	166.415
09:15:00	6	2	7	0	2	(0 2 0;1 1 0;2 0 0)	0	2	0	182.784
09:15:00	6	2	7	1	2	(0 1 1;1 0 1)	0	1	1	190.968
09:15:00	6	2	8	0	2	(0 2 0;1 1 0;2 0 0)	0	2	0	207.337
09:15:00	6	2	8	1	2	(0 1 1;1 0 1)	0	1	1	218.25
09:15:00	6	2	9	0	2	(0 2 0;1 1 0;2 0 0)	0	2	0	234.618
09:15:00	6	2	9	1	2	(0 1 1;1 0 1)	0	1	1	245.531
09:15:00	6	3	0	0	2	(2 0 0)	2	0	0	51.8343
09:15:00	6	3	0	1	2	(1 0 1)	1	0	1	54.5624
09:15:00	6	3	1	0	2	(1 1 0;2 0 0)	1	1	0	70.9311
09:15:00	6	3	1	1	2	(0 1 1;1 0 1)	1	0	1	73.6592
09:15:00	6	3	2	0	2	(0 2 0;1 1 0;2 0 0)	1	1	0	90.0279
09:15:00	6	3	2	1	2	(0 1 1;1 0 1)	0	1	1	95.4842
09:15:00	6	3	3	0	2	(0 2 0;1 1 0;2 0 0)	0	2	0	111.853
09:15:00	6	3	3	1	2	(0 1 1;1 0 1)	0	1	1	117.309
09:15:00	6	3	4	0	2	(0 2 0;1 1 0;2 0 0)	0	2	0	133.678
09:15:00	6	3	4	1	2	(0 1 1;1 0 1)	0	1	1	141.862
09:15:00	6	3	5	0	2	(0 2 0;1 1 0;2 0 0)	0	2	0	158.231
09:15:00	6	3	5	1	2	(0 1 1;1 0 1)	0	1	1	166.415
09:15:00	6	3	6	0	2	(0 2 0;1 1 0;2 0 0)	0	2	0	182.784
09:15:00	6	3	6	1	2	(0 1 1;1 0 1)	0	1	1	190.968
09:15:00	6	3	7	0	2	(0 2 0;1 1 0;2 0 0)	0	2	0	207.337
09:15:00	6	3	7	1	2	(0 1 1;1 0 1)	0	1	1	218.25
09:15:00	6	3	8	0	2	(0 2 0;1 1 0;2 0 0)	0	2	0	234.618
09:15:00	6	3	8	1	2	(0 1 1;1 0 1)	0	1	1	245.531
09:15:00	6	4	0	0	2	(2 0 0)	2	0	0	70.9311
09:15:00	6	4	0	1	2	(1 0 1)	1	0	1	73.6592
09:15:00	6	4	1	0	2	(1 1 0;2 0 0)	2	0	0	90.0279
09:15:00	6	4	1	1	2	(0 1 1;1 0 1)	0	1	1	95.4842
09:15:00	6	4	2	0	2	(0 2 0;1 1 0;2 0 0)	1	1	0	111.853
09:15:00	6	4	2	1	2	(0 1 1;1 0 1)	0	1	1	117.309
09:15:00	6	4	3	0	2	(0 2 0;1 1 0;2 0 0)	0	2	0	133.678
09:15:00	6	4	3	1	2	(0 1 1;1 0 1)	0	1	1	141.862
09:15:00	6	4	4	0	2	(0 2 0;1 1 0;2 0 0)	0	2	0	158.231
09:15:00	6	4	4	1	2	(0 1 1;1 0 1)	0	1	1	166.415
09:15:00	6	4	5	0	2	(0 2 0;1 1 0;2 0 0)	0	2	0	182.784
09:15:00	6	4	5	1	2	(0 1 1;1 0 1)	0	1	1	190.968
09:15:00	6	4	6	0	2	(0 2 0;1 1 0;2 0 0)	0	2	0	207.337
09:15:00	6	4	6	1	2	(0 1 1;1 0 1)	0	1	1	218.25
09:15:00	6	4	7	0	2	(0 2 0;1 1 0;2 0 0)	0	2	0	234.618
09:15:00	6	4	7	1	2	(0 1 1;1 0 1)	0	1	1	245.531
09:15:00	6	5	0	0	2	(2 0 0)	2	0	0	90.0279
09:15:00	6	5	0	1	2	(1 0 1)	1	0	1	95.4842
09:15:00	6	5	1	0	2	(1 1 0;2 0 0)	2	0	0	111.853
09:15:00	6	5	1	1	2	(0 1 1;1 0 1)	1	0	1	117.309
09:15:00	6	5	2	0	2	(0 2 0;1 1 0;2 0 0)	1	1	0	133.678
09:15:00	6	5	2	1	2	(0 1 1;1 0 1)	0	1	1	141.862
09:15:00	6	5	3	0	2	(0 2 0;1 1 0;2 0 0)	0	2	0	158.231
09:15:00	6	5	3	1	2	(0 1 1;1 0 1)	0	1	1	166.415
09:15:00	6	5	4	0	2	(0 2 0;1 1 0;2 0 0)	0	2	0	182.784
09:15:00	6	5	4	1	2	(0 1 1;1 0 1)	0	1	1	190.968
09:15:00	6	5	5	0	2	(0 2 0;1 1 0;2 0 0)	0	2	0	207.337
09:15:00	6	5	5	1	2	(0 1 1;1 0 1)	0	1	1	218.25
09:15:00	6	5	6	0	2	(0 2 0;1 1 0;2 0 0)	0	2	0	234.618
09:15:00	6	5	6	1	2	(0 1 1;1 0 1)	0	1	1	245.531
09:15:00	6	6	0	0	2	(2 0 0)	2	0	0	111.853
09:15:00	6	6	0	1	2	(1 0 1)	1	0	1	117.309
09:15:00	6	6	1	0	2	(1 1 0;2 0 0)	2	0	0	133.678
09:15:00	6	6	1	1	2	(0 1 1;1 0 1)	1	0	1	141.862
09:15:00	6	6	2	0	2	(0 2 0;1 1 0;2 0 0)	0	2	0	158.231
09:15:00	6	6	2	1	2	(0 1 1;1 0 1)	0	1	1	166.415
09:15:00	6	6	3	0	2	(0 2 0;1 1 0;2 0 0)	0	2	0	182.784
09:15:00	6	6	3	1	2	(0 1 1;1 0 1)	0	1	1	190.968
09:15:00	6	6	4	0	2	(0 2 0;1 1 0;2 0 0)	0	2	0	207.337
09:15:00	6	6	4	1	2	(0 1 1;1 0 1)	0	1	1	218.25
09:15:00	6	6	5	0	2	(0 2 0;1 1 0;2 0 0)	0	2	0	234.618
09:15:00	6	6	5	1	2	(0 1 1;1 0 1)	0	1	1	245.531
09:30:00	7	0	0	0	3	(0 0 0)	0	0	0	0
09:30:00	7	0	0	1	3	(0 0 1)	0	0	1	0
09:30:00	7	0	1	0	3	(0 1 0)	0	1	0	19.0968
09:30:00	7	0	1	1	3	(0 1 1)	0	1	1	19.0968
09:30:00	7	0	2	0	3	(0 2 0)	0	2	0	38.1937
09:30:00	7	0	2	1	3	(0 2 1)	0	2	1	38.1937
09:30:00	7	0	3	0	3	(0 3 0)	0	3	0	57.2905
09:30:00	7	0	3	1	3	(0 2 1)	0	2	1	60.0186
09:30:00	7	0	4	0	3	(0 3 0)	0	3	0	79.1155
09:30:00	7	0	4	1	3	(0 2 1)	0	2	1	81.8436
09:30:00	7	0	5	0	3	(0 3 0)	0	3	0	100.94
09:30:00	7	0	5	1	3	(0 2 1)	0	2	1	106.397
09:30:00	7	0	6	0	3	(0 3 0)	0	3	0	125.493
09:30:00	7	0	6	1	3	(0 2 1)	0	2	1	130.95
09:30:00	7	0	7	0	3	(0 3 0)	0	3	0	150.047
09:30:00	7	0	7	1	3	(0 2 1)	0	2	1	155.503
09:30:00	7	0	8	0	3	(0 3 0)	0	3	0	174.6
09:30:00	7	0	8	1	3	(0 2 1)	0	2	1	182.784
09:30:00	7	0	9	0	3	(0 3 0)	0	3	0	201.881
09:30:00	7	0	9	1	3	(0 2 1)	0	2	1	210.065
09:30:00	7	0	10	0	3	(0 3 0)	0	3	0	229.162
09:30:00	7	0	10	1	3	(0 2 1)	0	2	1	240.074
09:30:00	7	0	11	0	3	(0 3 0)	0	3	0	259.171
09:30:00	7	0	11	1	3	(0 2 1)	0	2	1	270.084
09:30:00	7	0	12	0	3	(0 3 0)	0	3	0	289.181
09:30:00	7	0	12	1	3	(0 2 1)	0	2	1	300.093
09:30:00	7	0	13	0	3	(0 3 0)	0	3	0	319.19
09:30:00	7	0	13	1	3	(0 2 1)	0	2	1	332.831
09:30:00	7	0	14	0	3	(0 3 0)	0	3	0	351.927
09:30:00	7	0	14	1	3	(0 2 1)	0	2	1	365.568
09:30:00	7	1	0	0	3	(1 0 0)	1	0	0	19.0968
09:30:00	7	1	0	1	3	(1 0 1)	1	0	1	19.0968
09:30:00	7	1	1	0	3	(1 1 0)	1	1	0	38.1937
09:30:00	7	1	1	1	3	(1 1 1)	1	1	1	38.1937
09:30:00	7	1	2	0	3	(1 2 0)	1	2	0	57.2905
09:30:00	7	1	2	1	3	(0 2 1;1 1 1)	0	2	1	60.0186
09:30:00	7	1	3	0	3	(0 3 0;1 2 0)	1	2	0	79.1155
09:30:00	7	1	3	1	3	(0 2 1;1 1 1)	0	2	1	81.8436
09:30:00	7	1	4	0	3	(0 3 0;1 2 0)	1	2	0	100.94
09:30:00	7	1	4	1	3	(0 2 1;1 1 1)	0	2	1	106.397
09:30:00	7	1	5	0	3	(0 3 0;1 2 0)	1	2	0	125.493
09:30:00	7	1	5	1	3	(0 2 1;1 1 1)	0	2	1	130.95
09:30:00	7	1	6	0	3	(0 3 0;1 2 0)	0	3	0	150.047
09:30:00	7	1	6	1	3	(0 2 1;1 1 1)	0	2	1	155.503
09:30:00	7	1	7	0	3	(0 3 0;1 2 0)	0	3	0	174.6
09:30:00	7	1	7	1	3	(0 2 1;1 1 1)	0	2	1	182.784
09:30:00	7	1	8	0	3	(0 3 0;1 2 0)	0	3	0	201.881
09:30:00	7	1	8	1	3	(0 2 1;1 1 1)	0	2	1	210.065
09:30:00	7	1	9	0	3	(0 3 0;1 2 0)	0	3	0	229.162
09:30:00	7	1	9	1	3	(0 2 1;1 1 1)	0	2	1	240.074
09:30:00	7	1	10	0	3	(0 3 0;1 2 0)	0	3	0	259.171
09:30:00	7	1	10	1	3	(0 2 1;1 1 1)	0	2	1	270.084
09:30:00	7	1	11	0	3	(0 3 0;1 2 0)	0	3	0	289.181
09:30:00	7	1	11	1	3	(0 2 1;1 1 1)	0	2	1	300.093
09:30:00	7	1	12	0	3	(0 3 0;1 2 0)	0	3	0	319.19
09:30:00	7	1	12	1	3	(0 2 1;1 1 1)	0	2	1	332.831
09:30:00	7	1	13	0	3	(0 3 0;1 2 0)	1	2	0	351.927
09:30:00	7	1	13	1	3	(0 2 1;1 1 1)	0	2	1	365.568
09:30:00	7	2	0	0	3	(2 0 0)	2	0	0	38.1937
09:30:00	7	2	0	1	3	(2 0 1)	2	0	1	38.1937
09:30:00	7	2	1	0	3	(2 1 0)	2	1	0	57.2905
09:30:00	7	2	1	1	3	(1 1 1;2 0 1)	1	1	1	60.0186
09:30:00	7	2	2	0	3	(1 2 0;2 1 0)	1	2	0	79.1155
09:30:00	7	2	2	1	3	(0 2 1;1 1 1;2 0 1)	0	2	1	81.8436
09:30:00	7	2	3	0	3	(0 3 0;1 2 0;2 1 0)	1	2	0	100.94
09:30:00	7	2	3	1	3	(0 2 1;1 1 1;2 0 1)	0	2	1	106.397
09:30:00	7	2	4	0	3	(0 3 0;1 2 0;2 1 0)	1	2	0	125.493
09:30:00	7	2	4	1	3	(0 2 1;1 1 1;2 0 1)	0	2	1	130.95
09:30:00	7	2	5	0	3	(0 3 0;1 2 0;2 1 0)	0	3	0	150.047
09:30:00	7	2	5	1	3	(0 2 1;1 1 1;2 0 1)	0	2	1	155.503
09:30:00	7	2	6	0	3	(0 3 0;1 2 0;2 1 0)	0	3	0	174.6
09:30:00	7	2	6	1	3	(0 2 1;1 1 1;2 0 1)	0	2	1	182.784
09:30:00	7	2	7	0	3	(0 3 0;1 2 0;2 1 0)	0	3	0	201.881
09:30:00	7	2	7	1	3	(0 2 1;1 1 1;2 0 1)	0	2	1	210.065
09:30:00	7	2	8	0	3	(0 3 0;1 2 0;2 1 0)	0	3	0	229.162
09:30:00	7	2	8	1	3	(0 2 1;1 1 1;2 0 1)	0	2	1	240.074
09:30:00	7	2	9	0	3	(0 3 0;1 2 0;2 1 0)	0	3	0	259.171
09:30:00	7	2	9	1	3	(0 2 1;1 1 1;2 0 1)	0	2	1	270.084
09:30:00	7	2	10	0	3	(0 3 0;1 2 0;2 1 0)	0	3	0	289.181
09:30:00	7	2	10	1	3	(0 2 1;1 1 1;2 0 1)	0	2	1	300.093
09:30:00	7	2	11	0	3	(0 3 0;1 2 0;2 1 0)	0	3	0	319.19
09:30:00	7	2	11	1	3	(0 2 1;1 1 1;2 0 1)	0	2	1	332.831
09:30:00	7	2	12	0	3	(0 3 0;1 2 0;2 1 0)	1	2	0	351.927
09:30:00	7	2	12	1	3	(0 2 1;1 1 1;2 0 1)	0	2	1	365.568
09:30:00	7	3	0	0	3	(3 0 0)	3	0	0	57.2905
09:30:00	7	3	0	1	3	(2 0 1)	2	0	1	60.0186
09:30:00	7	3	1	0	3	(2 1 0;3 0 0)	2	1	0	79.1155
09:30:00	7	3	1	1	3	(1 1 1;2 0 1)	1	1	1	81.8436
09:30:00	7	3	2	0	3	(1 2 0;2 1 0;3 0 0)	1	2	0	100.94
09:30:00	7	3	2	1	3	(0 2 1;1 1 1;2 0 1)	0	2	1	106.397
09:30:00	7	3	3	0	3	(0 3 0;1 2 0;2 1 0;3 0 0)	1	2	0	125.493
09:30:00	7	3	3	1	3	(0 2 1;1 1 1;2 0 1)	0	2	1	130.95
09:30:00	7	3	4	0	3	(0 3 0;1 2 0;2 1 0;3 0 0)	0	3	0	150.047
09:30:00	7	3	4	1	3	(0 2 1;1 1 1;2 0 1)	0	2	1	155.503
09:30:00	7	3	5	0	3	(0 3 0;1 2 0;2 1 0;3 0 0)	0	3	0	174.6
09:30:00	7	3	5	1	3	(0 2 1;1 1 1;2 0 1)	0	2	1	182.784
09:30:00	7	3	6	0	3	(0 3 0;1 2 0;2 1 0;3 0 0)	0	3	0	201.881
09:30:00	7	3	6	1	3	(0 2 1;1 1 1;2 0 1)	0	2	1	210.065
09:30:00	7	3	7	0	3	(0 3 0;1 2 0;2 1 0;3 0 0)	0	3	0	229.162
09:30:00	7	3	7	1	3	(0 2 1;1 1 1;2 0 1)	0	2	1	240.074
09:30:00	7	3	8	0	3	(0 3 0;1 2 0;2 1 0;3 0 0)	0	3	0	259.171
09:30:00	7	3	8	1	3	(0 2 1;1 1 1;2 0 1)	0	2	1	270.084
09:30:00	7	3	9	0	3	(0 3 0;1 2 0;2 1 0;3 0 0)	0	3	0	289.181
09:30:00	7	3	9	1	3	(0 2 1;1 1 1;2 0 1)	0	2	1	300.093
09:30:00	7	3	10	0	3	(0 3 0;1 2 0;2 1 0;3 0 0)	0	3	0	319.19
09:30:00	7	3	10	1	3	(0 2 1;1 1 1;2 0 1)	0	2	1	332.831
09:30:00	7	3	11	0	3	(0 3 0;1 2 0;2 1 0;3 0 0)	1	2	0	351.927
09:30:00	7	3	11	1	3	(0 2 1;1 1 1;2 0 1)	0	2	1	365.568
09:30:00	7	4	0	0	3	(3 0 0)	3	0	0	79.1155
09:30:00	7	4	0	1	3	(2 0 1)	2	0	1	81.8436
09:30:00	7	4	1	0	3	(2 1 0;3 0 0)	2	1	0	100.94
09:30:00	7	4	1	1	3	(1 1 1;2 0 1)	1	1	1	106.397
09:30:00	7	4	2	0	3	(1 2 0;2 1 0;3 0 0)	1	2	0	125.493
09:30:00	7	4	2	1	3	(0 2 1;1 1 1;2 0 1)	0	2	1	130.95
09:30:00	7	4	3	0	3	(0 3 0;1 2 0;2 1 0;3 0 0)	0	3	0	150.047
09:30:00	7	4	3	1	3	(0 2 1;1 1 1;2 0 1)	0	2	1	155.503
09:30:00	7	4	4	0	3	(0 3 0;1 2 0;2 1 0;3 0 0)	0	3	0	174.6
09:30:00	7	4	4	1	3	(0 2 1;1 1 1;2 0 1)	0	2	1	182.784
09:30:00	7	4	5	0	3	(0 3 0;1 2 0;2 1 0;3 0 0)	0	3	0	201.881
09:30:00	7	4	5	1	3	(0 2 1;1 1 1;2 0 1)	0	2	1	210.065
09:30:00	7	4	6	0	3	(0 3 0;1 2 0;2 1 0;3 0 0)	0	3	0	229.162
09:30:00	7	4	6	1	3	(0 2 1;1 1 1;2 0 1)	0	2	1	240.074
09:30:00	7	4	7	0	3	(0 3 0;1 2 0;2 1 0;3 0 0)	0	3	0	259.171
09:30:00	7	4	7	1	3	(0 2 1;1 1 1;2 0 1)	0	2	1	270.084
09:30:00	7	4	8	0	3	(0 3 0;1 2 0;2 1 0;3 0 0)	0	3	0	289.181
09:30:00	7	4	8	1	3	(0 2 1;1 1 1;2 0 1)	0	2	1	300.093
09:30:00	7	4	9	0	3	(0 3 0;1 2 0;2 1 0;3 0 0)	0	3	0	319.19
09:30:00	7	4	9	1	3	(0 2 1;1 1 1;2 0 1)	0	2	1	332.831
09:30:00	7	4	10	0	3	(0 3 0;1 2 0;2 1 0;3 0 0)	1	2	0	351.927
09:30:00	7	4	10	1	3	(0 2 1;1 1 1;2 0 1)	0	2	1	365.568
09:30:00	7	5	0	0	3	(3 0 0)	3	0	0	100.94
09:30:00	7	5	0	1	3	(2 0 1)	2	0	1	106.397
09:30:00	7	5	1	0	3	(2 1 0;3 0 0)	2	1	0	125.493
09:30:00	7	5	1	1	3	(1 1 1;2 0 1)	1	1	1	130.95
09:30:00	7	5	2	0	3	(1 2 0;2 1 0;3 0 0)	1	2	0	150.047
09:30:00	7	5	2	1	3	(0 2 1;1 1 1;2 0 1)	1	1	1	155.503
09:30:00	7	5	3	0	3	(0 3 0;1 2 0;2 1 0;3 0 0)	1	2	0	174.6
09:30:00	7	5	3	1	3	(0 2 1;1 1 1;2 0 1)	0	2	1	182.784
09:30:00	7	5	4	0	3	(0 3 0;1 2 0;2 1 0;3 0 0)	0	3	0	201.881
09:30:00	7	5	4	1	3	(0 2 1;1 1 1;2 0 1)	0	2	1	210.065
09:30:00	7	5	5	0	3	(0 3 0;1 2 0;2 1 0;3 0 0)	0	3	0	229.162
09:30:00	7	5	5	1	3	(0 2 1;1 1 1;2 0 1)	0	2	1	240.074
09:30:00	7	5	6	0	3	(0 3 0;1 2 0;2 1 0;3 0 0)	0	3	0	259.171
09:30:00	7	5	6	1	3	(0 2 1;1 1 1;2 0 1)	0	2	1	270.084
09:30:00	7	5	7	0	3	(0 3 0;1 2 0;2 1 0;3 0 0)	0	3	0	289.181
09:30:00	7	5	7	1	3	(0 2 1;1 1 1;2 0 1)	0	2	1	300.093
09:30:00	7	5	8	0	3	(0 3 0;1 2 0;2 1 0;3 0 0)	0	3	0	319.19
09:30:00	7	5	8	1	3	(0 2 1;1 1 1;2 0 1)	0	2	1	332.831
09:30:00	7	5	9	0	3	(0 3 0;1 2 0;2 1 0;3 0 0)	1	2	0	351.927
09:30:00	7	5	9	1	3	(0 2 1;1 1 1;2 0 1)	0	2	1	365.568
09:30:00	7	6	0	0	3	(3 0 0)	3	0	0	125.493
09:30:00	7	6	0	1	3	(2 0 1)	2	0	1	130.95
09:30:00	7	6	1	0	3	(2 1 0;3 0 0)	2	1	0	150.047
09:30:00	7	6	1	1	3	(1 1 1;2 0 1)	2	0	1	155.503
09:30:00	7	6	2	0	3	(1 2 0;2 1 0;3 0 0)	2	1	0	174.6
09:30:00	7	6	2	1	3	(0 2 1;1 1 1;2 0 1)	0	2	1	182.784
09:30:00	7	6	3	0	3	(0 3 0;1 2 0;2 1 0;3 0 0)	0	3	0	201.881
09:30:00	7	6	3	1	3	(0 2 1;1 1 1;2 0 1)	0	2	1	210.065
09:30:00	7	6	4	0	3	(0 3 0;1 2 0;2 1 0;3 0 0)	0	3	0	229.162
09:30:00	7	6	4	1	3	(0 2 1;1 1 1;2 0 1)	0	2	1	240.074
09:30:00	7	6	5	0	3	(0 3 0;1 2 0;2 1 0;3 0 0)	0	3	0	259.171
09:30:00	7	6	5	1	3	(0 2 1;1 1 1;2 0 1)	0	2	1	270.084
09:30:00	7	6	6	0	3	(0 3 0;1 2 0;2 1 0;3 0 0)	0	3	0	289.181
09:30:00	7	6	6	1	3	(0 2 1;1 1 1;2 0 1)	0	2	1	300.093
09:30:00	7	6	7	0	3	(0 3 0;1 2 0;2 1 0;3 0 0)	0	3	0	319.19
09:30:00	7	6	7	1	3	(0 2 1;1 1 1;2 0 1)	0	2	1	332.831
09:30:00	7	6	8	0	3	(0 3 0;1 2 0;2 1 0;3 0 0)	1	2	0	351.927
09:30:00	7	6	8	1	3	(0 2 1;1 1 1;2 0 1)	0	2	1	365.568
09:30:00	7	7	0	0	3	(3 0 0)	3	0	0	150.047
09:30:00	7	7	0	1	3	(2 0 1)	2	0	1	155.503
09:30:00	7	7	1	0	3	(2 1 0;3 0 0)	3	0	0	174.6
09:30:00	7	7	1	1	3	(1 1 1;2 0 1)	1	1	1	182.784
09:30:00	7	7	2	0	3	(1 2 0;2 1 0;3 0 0)	1	2	0	201.881
09:30:00	7	7	2	1	3	(0 2 1;1 1 1;2 0 1)	0	2	1	210.065
09:30:00	7	7	3	0	3	(0 3 0;1 2 0;2 1 0;3 0 0)	0	3	0	229.162
09:30:00	7	7	3	1	3	(0 2 1;1 1 1;2 0 1)	0	2	1	240.074
09:30:00	7	7	4	0	3	(0 3 0;1 2 0;2 1 0;3 0 0)	0	3	0	259.171
09:30:00	7	7	4	1	3	(0 2 1;1 1 1;2 0 1)	0	2	1	270.084
09:30:00	7	7	5	0	3	(0 3 0;1 2 0;2 1 0;3 0 0)	0	3	0	289.181
09:30:00	7	7	5	1	3	(0 2 1;1 1 1;2 0 1)	0	2	1	300.093
09:30:00	7	7	6	0	3	(0 3 0;1 2 0;2 1 0;3 0 0)	0	3	0	319.19
09:30:00	7	7	6	1	3	(0 2 1;1 1 1;2 0 1)	0	2	1	332.831
09:30:00	7	7	7	0	3	(0 3 0;1 2 0;2 1 0;3 0 0)	1	2	0	351.927
09:30:00	7	7	7	1	3	(0 2 1;1 1 1;2 0 1)	0	2	1	365.568
09:45:00	8	0	0	0	2	(0 0 0)	0	0	0	0
09:45:00	8	0	0	1	2	(0 0 1)	0	0	1	0
09:45:00	8	0	1	0	2	(0 1 0)	0	1	0	21.825
09:45:00	8	0	1	1	2	(0 1 1)	0	1	1	21.825
09:45:00	8	0	2	0	2	(0 2 0)	0	2	0	43.6499
09:45:00	8	0	2	1	2	(0 1 1)	0	1	1	46.378
09:45:00	8	0	3	0	2	(0 2 0)	0	2	0	68.203
09:45:00	8	0	3	1	2	(0 1 1)	0	1	1	70.9311
09:45:00	8	0	4	0	2	(0 2 0)	0	2	0	92.7561
09:45:00	8	0	4	1	2	(0 1 1)	0	1	1	95.4842
09:45:00	8	0	5	0	2	(0 2 0)	0	2	0	117.309
09:45:00	8	0	5	1	2	(0 1 1)	0	1	1	122.765
09:45:00	8	0	6	0	2	(0 2 0)	0	2	0	144.59
09:45:00	8	0	6	1	2	(0 1 1)	0	1	1	150.047
09:45:00	8	0	7	0	2	(0 2 0)	0	2	0	171.872
09:45:00	8	0	7	1	2	(0 1 1)	0	1	1	180.056
09:45:00	8	0	8	0	2	(0 2 0)	0	2	0	201.881
09:45:00	8	0	8	1	2	(0 1 1)	0	1	1	210.065
09:45:00	8	0	9	0	2	(0 2 0)	0	2	0	231.89
09:45:00	8	0	9	1	2	(0 1 1)	0	1	1	240.074
09:45:00	8	0	10	0	2	(0 2 0)	0	2	0	261.899
09:45:00	8	0	10	1	2	(0 1 1)	0	1	1	272.812
09:45:00	8	0	11	0	2	(0 2 0)	0	2	0	294.637
09:45:00	8	0	11	1	2	(0 1 1)	0	1	1	305.549
09:45:00	8	0	12	0	2	(0 2 0)	0	2	0	327.374
09:45:00	8	0	12	1	2	(0 1 1)	0	1	1	341.015
09:45:00	8	0	13	0	2	(0 2 0)	0	2	0	362.84
09:45:00	8	0	13	1	2	(0 1 1)	0	1	1	376.48
09:45:00	8	0	14	0	2	(0 2 0)	0	2	0	398.305
09:45:00	8	0	14	1	2	(0 1 1)	0	1	1	411.946
09:45:00	8	0	15	0	2	(0 2 0)	0	2	0	433.771
09:45:00	8	0	15	1	2	(0 1 1)	0	1	1	450.14
09:45:00	8	1	0	0	2	(1 0 0)	1	0	0	21.825
09:45:00	8	1	0	1	2	(1 0 1)	1	0	1	21.825
09:45:00	8	1	1	0	2	(1 1 0)	1	1	0	43.6499
09:45:00	8	1	1	1	2	(0 1 1;1 0 1)	0	1	1	46.378
09:45:00	8	1	2	0	2	(0 2 0;1 1 0)	0	2	0	68.203
09:45:00	8	1	2	1	2	(0 1 1;1 0 1)	0	1	1	70.9311
09:45:00	8	1	3	0	2	(0 2 0;1 1 0)	0	2	0	92.7561
09:45:00	8	1	3	1	2	(0 1 1;1 0 1)	0	1	1	95.4842
09:45:00	8	1	4	0	2	(0 2 0;1 1 0)	0	2	0	117.309
09:45:00	8	1	4	1	2	(0 1 1;1 0 1)	0	1	1	122.765
09:45:00	8	1	5	0	2	(0 2 0;1 1 0)	0	2	0	144.59
09:45:00	8	1	5	1	2	(0 1 1;1 0 1)	0	1	1	150.047
09:45:00	8	1	6	0	2	(0 2 0;1 1 0)	0	2	0	171.872
09:45:00	8	1	6	1	2	(0 1 1;1 0 1)	0	1	1	180.056
09:45:00	8	1	7	0	2	(0 2 0;1 1 0)	0	2	0	201.881
09:45:00	8	1	7	1	2	(0 1 1;1 0 1)	0	1	1	210.065
09:45:00	8	1	8	0	2	(0 2 0;1 1 0)	0	2	0	231.89
09:45:00	8	1	8	1	2	(0 1 1;1 0 1)	0	1	1	240.074
09:45:00	8	1	9	0	2	(0 2 0;1 1 0)	0	2	0	261.899
09:45:00	8	1	9	1	2	(0 1 1;1 0 1)	0	1	1	272.812
09:45:00	8	1	10	0	2	(0 2 0;1 1 0)	0	2	0	294.637
09:45:00	8	1	10	1	2	(0 1 1;1 0 1)	0	1	1	305.549
09:45:00	8	1	11	0	2	(0 2 0;1 1 0)	0	2	0	327.374
09:45:00	8	1	11	1	2	(0 1 1;1 0 1)	0	1	1	341.015
09:45:00	8	1	12	0	2	(0 2 0;1 1 0)	0	2	0	362.84
09:45:00	8	1	12	1	2	(0 1 1;1 0 1)	0	1	1	376.48
09:45:00	8	1	13	0	2	(0 2 0;1 1 0)	0	2	0	398.305
09:45:00	8	1	13	1	2	(0 1 1;1 0 1)	0	1	1	411.946
09:45:00	8	1	14	0	2	(0 2 0;1 1 0)	0	2	0	433.771
09:45:00	8	1	14	1	2	(0 1 1;1 0 1)	0	1	1	450.14
09:45:00	8	2	0	0	2	(2 0 0)	2	0	0	43.6499
09:45:00	8	2	0	1	2	(1 0 1)	1	0	1	46.378
09:45:00	8	2	1	0	2	(1 1 0;2 0 0)	1	1	0	68.203
09:45:00	8	2	1	1	2	(0 1 1;1 0 1)	0	1	1	70.9311
09:45:00	8	2	2	0	2	(0 2 0;1 1 0;2 0 0)	0	2	0	92.7561
09:45:00	8	2	2	1	2	(0 1 1;1 0 1)	0	1	1	95.4842
09:45:00	8	2	3	0	2	(0 2 0;1 1 0;2 0 0)	0	2	0	117.309
09:45:00	8	2	3	1	2	(0 1 1;1 0 1)	0	1	1	122.765
09:45:00	8	2	4	0	2	(0 2 0;1 1 0;2 0 0)	0	2	0	144.59
09:45:00	8	2	4	1	2	(0 1 1;1 0 1)	0	1	1	150.047
09:45:00	8	2	5	0	2	(0 2 0;1 1 0;2 0 0)	0	2	0	171.872
09:45:00	8	2	5	1	2	(0 1 1;1 0 1)	0	1	1	180.056
09:45:00	8	2	6	0	2	(0 2 0;1 1 0;2 0 0)	0	2	0	201.881
09:45:00	8	2	6	1	2	(0 1 1;1 0 1)	0	1	1	210.065
09:45:00	8	2	7	0	2	(0 2 0;1 1 0;2 0 0)	0	2	0	231.89
09:45:00	8	2	7	1	2	(0 1 1;1 0 1)	0	1	1	240.074
09:45:00	8	2	8	0	2	(0 2 0;1 1 0;2 0 0)	0	2	0	261.899
09:45:00	8	2	8	1	2	(0 1 1;1 0 1)	0	1	1	272.812
09:45:00	8	2	9	0	2	(0 2 0;1 1 0;2 0 0)	0	2	0	294.637
09:45:00	8	2	9	1	2	(0 1 1;1 0 1)	0	1	1	305.549
09:45:00	8	2	10	0	2	(0 2 0;1 1 0;2 0 0)	0	2	0	327.374
09:45:00	8	2	10	1	2	(0 1 1;1 0 1)	0	1	1	341.015
09:45:00	8	2	11	0	2	(0 2 0;1 1 0;2 0 0)	0	2	0	362.84
09:45:00	8	2	11	1	2	(0 1 1;1 0 1)	0	1	1	376.48
09:45:00	8	2	12	0	2	(0 2 0;1 1 0;2 0 0)	0	2	0	398.305
09:45:00	8	2	12	1	2	(0 1 1;1 0 1)	0	1	1	411.946
09:45:00	8	2	13	0	2	(0 2 0;1 1 0;2 0 0)	0	2	0	433.771
09:45:00	8	2	13	1	2	(0 1 1;1 0 1)	0	1	1	450.14
09:45:00	8	3	0	0	2	(2 0 0)	2	0	0	68.203
09:45:00	8	3	0	1	2	(1 0 1)	1	0	1	70.9311
09:45:00	8	3	1	0	2	(1 1 0;2 0 0)	1	1	0	92.7561
09:45:00	8	3	1	1	2	(0 1 1;1 0 1)	0	1	1	95.4842
09:45:00	8	3	2	0	2	(0 2 0;1 1 0;2 0 0)	1	1	0	117.309
09:45:00	8	3	2	1	2	(0 1 1;1 0 1)	0	1	1	122.765
09:45:00	8	3	3	0	2	(0 2 0;1 1 0;2 0 0)	0	2	0	144.59
09:45:00	8	3	3	1	2	(0 1 1;1 0 1)	0	1	1	150.047
09:45:00	8	3	4	0	2	(0 2 0;1 1 0;2 0 0)	0	2	0	171.872
09:45:00	8	3	4	1	2	(0 1 1;1 0 1)	0	1	1	180.056
09:45:00	8	3	5	0	2	(0 2 0;1 1 0;2 0 0)	0	2	0	201.881
09:45:00	8	3	5	1	2	(0 1 1;1 0 1)	0	1	1	210.065
09:45:00	8	3	6	0	2	(0 2 0;1 1 0;2 0 0)	0	2	0	231.89
09:45:00	8	3	6	1	2	(0 1 1;1 0 1)	0	1	1	240.074
09:45:00	8	3	7	0	2	(0 2 0;1 1 0;2 0 0)	0	2	0	261.899
09:45:00	8	3	7	1	2	(0 1 1;1 0 1)	0	1	1	272.812
09:45:00	8	3	8	0	2	(0 2 0;1 1 0;2 0 0)	0	2	0	294.637
09:45:00	8	3	8	1	2	(0 1 1;1 0 1)	0	1	1	305.549
09:45:00	8	3	9	0	2	(0 2 0;1 1 0;2 0 0)	0	2	0	327.374
09:45:00	8	3	9	1	2	(0 1 1;1 0 1)	0	1	1	341.015
09:45:00	8	3	10	0	2	(0 2 0;1 1 0;2 0 0)	0	2	0	362.84
09:45:00	8	3	10	1	2	(0 1 1;1 0 1)	0	1	1	376.48
09:45:00	8	3	11	0	2	(0 2 0;1 1 0;2 0 0)	0	2	0	398.305
09:45:00	8	3	11	1	2	(0 1 1;1 0 1)	0	1	1	411.946
09:45:00	8	3	12	0	2	(0 2 0;1 1 0;2 0 0)	0	2	0	433.771
09:45:00	8	3	12	1	2	(0 1 1;1 0 1)	0	1	1	450.14
09:45:00	8	4	0	0	2	(2 0 0)	2	0	0	92.7561
09:45:00	8	4	0	1	2	(1 0 1)	1	0	1	95.4842
09:45:00	8	4	1	0	2	(1 1 0;2 0 0)	2	0	0	117.309
09:45:00	8	4	1	1	2	(0 1 1;1 0 1)	0	1	1	122.765
09:45:00	8	4	2	0	2	(0 2 0;1 1 0;2 0 0)	0	2	0	144.59
09:45:00	8	4	2	1	2	(0 1 1;1 0 1)	0	1	1	150.047
09:45:00	8	4	3	0	2	(0 2 0;1 1 0;2 0 0)	0	2	0	171.872
09:45:00	8	4	3	1	2	(0 1 1;1 0 1)	0	1	1	180.056
09:45:00	8	4	4	0	2	(0 2 0;1 1 0;2 0 0)	0	2	0	201.881
09:45:00	8	4	4	1	2	(0 1 1;1 0 1)	0	1	1	210.065
09:45:00	8	4	5	0	2	(0 2 0;1 1 0;2 0 0)	0	2	0	231.89
09:45:00	8	4	5	1	2	(0 1 1;1 0 1)	0	1	1	240.074
09:45:00	8	4	6	0	2	(0 2 0;1 1 0;2 0 0)	0	2	0	261.899
09:45:00	8	4	6	1	2	(0 1 1;1 0 1)	0	1	1	272.812
09:45:00	8	4	7	0	2	(0 2 0;1 1 0;2 0 0)	0	2	0	294.637
09:45:00	8	4	7	1	2	(0 1 1;1 0 1)	0	1	1	305.549
09:45:00	8	4	8	0	2	(0 2 0;1 1 0;2 0 0)	0	2	0	327.374
09:45:00	8	4	8	1	2	(0 1 1;1 0 1)	0	1	1	341.015
09:45:00	8	4	9	0	2	(0 2 0;1 1 0;2 0 0)	0	2	0	362.84
09:45:00	8	4	9	1	2	(0 1 1;1 0 1)	0	1	1	376.48
09:45:00	8	4	10	0	2	(0 2 0;1 1 0;2 0 0)	0	2	0	398.305
09:45:00	8	4	10	1	2	(0 1 1;1 0 1)	0	1	1	411.946
09:45:00	8	4	11	0	2	(0 2 0;1 1 0;2 0 0)	0	2	0	433.771
09:45:00	8	4	11	1	2	(0 1 1;1 0 1)	0	1	1	450.14
09:45:00	8	5	0	0	2	(2 0 0)	2	0	0	117.309
09:45:00	8	5	0	1	2	(1 0 1)	1	0	1	122.765
09:45:00	8	5	1	0	2	(1 1 0;2 0 0)	1	1	0	144.59
09:45:00	8	5	1	1	2	(0 1 1;1 0 1)	0	1	1	150.047
09:45:00	8	5	2	0	2	(0 2 0;1 1 0;2 0 0)	0	2	0	171.872
09:45:00	8	5	2	1	2	(0 1 1;1 0 1)	0	1	1	180.056
09:45:00	8	5	3	0	2	(0 2 0;1 1 0;2 0 0)	0	2	0	201.881
09:45:00	8	5	3	1	2	(0 1 1;1 0 1)	0	1	1	210.065
09:45:00	8	5	4	0	2	(0 2 0;1 1 0;2 0 0)	0	2	0	231.89
09:45:00	8	5	4	1	2	(0 1 1;1 0 1)	0	1	1	240.074
09:45:00	8	5	5	0	2	(0 2 0;1 1 0;2 0 0)	0	2	0	261.899
09:45:00	8	5	5	1	2	(0 1 1;1 0 1)	0	1	1	272.812
09:45:00	8	5	6	0	2	(0 2 0;1 1 0;2 0 0)	0	2	0	294.637
09:45:00	8	5	6	1	2	(0 1 1;1 0 1)	0	1	1	305.549
09:45:00	8	5	7	0	2	(0 2 0;1 1 0;2 0 0)	0	2	0	327.374
09:45:00	8	5	7	1	2	(0 1 1;1 0 1)	0	1	1	341.015
09:45:00	8	5	8	0	2	(0 2 0;1 1 0;2 0 0)	0	2	0	362.84
09:45:00	8	5	8	1	2	(0 1 1;1 0 1)	0	1	1	376.48
09:45:00	8	5	9	0	2	(0 2 0;1 1 0;2 0 0)	0	2	0	398.305
09:45:00	8	5	9	1	2	(0 1 1;1 0 1)	0	1	1	411.946
09:45:00	8	5	10	0	2	(0 2 0;1 1 0;2 0 0)	0	2	0	433.771
09:45:00	8	5	10	1	2	(0 1 1;1 0 1)	0	1	1	450.14
09:45:00	8	6	0	0	2	(2 0 0)	2	0	0	144.59
09:45:00	8	6	0	1	2	(1 0 1)	1	0	1	150.047
09:45:00	8	6	1	0	2	(1 1 0;2 0 0)	1	1	0	171.872
09:45:00	8	6	1	1	2	(0 1 1;1 0 1)	1	0	1	180.056
09:45:00	8	6	2	0	2	(0 2 0;1 1 0;2 0 0)	1	1	0	201.881
09:45:00	8	6	2	1	2	(0 1 1;1 0 1)	0	1	1	210.065
09:45:00	8	6	3	0	2	(0 2 0;1 1 0;2 0 0)	0	2	0	231.89
09:45:00	8	6	3	1	2	(0 1 1;1 0 1)	0	1	1	240.074
09:45:00	8	6	4	0	2	(0 2 0;1 1 0;2 0 0)	0	2	0	261.899
09:45:00	8	6	4	1	2	(0 1 1;1 0 1)	0	1	1	272.812
09:45:00	8	6	5	0	2	(0 2 0;1 1 0;2 0 0)	0	2	0	294.637
09:45:00	8	6	5	1	2	(0 1 1;1 0 1)	0	1	1	305.549
09:45:00	8	6	6	0	2	(0 2 0;1 1 0;2 0 0)	0	2	0	327.374
09:45:00	8	6	6	1	2	(0 1 1;1 0 1)	0	1	1	341.015
09:45:00	8	6	7	0	2	(0 2 0;1 1 0;2 0 0)	0	2	0	362.84
09:45:00	8	6	7	1	2	(0 1 1;1 0 1)	0	1	1	376.48
09:45:00	8	6	8	0	2	(0 2 0;1 1 0;2 0 0)	0	2	0	398.305
09:45:00	8	6	8	1	2	(0 1 1;1 0 1)	0	1	1	411.946
09:45:00	8	6	9	0	2	(0 2 0;1 1 0;2 0 0)	0	2	0	433.771
09:45:00	8	6	9	1	2	(0 1 1;1 0 1)	0	1	1	450.14
09:45:00	8	7	0	0	2	(2 0 0)	2	0	0	171.872
09:45:00	8	7	0	1	2	(1 0 1)	1	0	1	180.056
09:45:00	8	7	1	0	2	(1 1 0;2 0 0)	2	0	0	201.881
09:45:00	8	7	1	1	2	(0 1 1;1 0 1)	0	1	1	210.065
09:45:00	8	7	2	0	2	(0 2 0;1 1 0;2 0 0)	0	2	0	231.89
09:45:00	8	7	2	1	2	(0 1 1;1 0 1)	0	1	1	240.074
09:45:00	8	7	3	0	2	(0 2 0;1 1 0;2 0 0)	0	2	0	261.899
09:45:00	8	7	3	1	2	(0 1 1;1 0 1)	0	1	1	272.812
09:45:00	8	7	4	0	2	(0 2 0;1 1 0;2 0 0)	0	2	0	294.637
09:45:00	8	7	4	1	2	(0 1 1;1 0 1)	0	1	1	305.549
09:45:00	8	7	5	0	2	(0 2 0;1 1 0;2 0 0)	0	2	0	327.374
09:45:00	8	7	5	1	2	(0 1 1;1 0 1)	0	1	1	341.015
09:45:00	8	7	6	0	2	(0 2 0;1 1 0;2 0 0)	0	2	0	362.84
09:45:00	8	7	6	1	2	(0 1 1;1 0 1)	0	1	1	376.48
09:45:00	8	7	7	0	2	(0 2 0;1 1 0;2 0 0)	0	2	0	398.305
09:45:00	8	7	7	1	2	(0 1 1;1 0 1)	0	1	1	411.946
09:45:00	8	7	8	0	2	(0 2 0;1 1 0;2 0 0)	0	2	0	433.771
09:45:00	8	7	8	1	2	(0 1 1;1 0 1)	0	1	1	450.14
09:45:00	8	8	0	0	2	(2 0 0)	2	0	0	201.881
09:45:00	8	8	0	1	2	(1 0 1)	1	0	1	210.065
09:45:00	8	8	1	0	2	(1 1 0;2 0 0)	1	1	0	231.89
09:45:00	8	8	1	1	2	(0 1 1;1 0 1)	0	1	1	240.074
09:45:00	8	8	2	0	2	(0 2 0;1 1 0;2 0 0)	0	2	0	261.899
09:45:00	8	8	2	1	2	(0 1 1;1 0 1)	0	1	1	272.812
09:45:00	8	8	3	0	2	(0 2 0;1 1 0;2 0 0)	0	2	0	294.637
09:45:00	8	8	3	1	2	(0 1 1;1 0 1)	0	1	1	305.549
09:45:00	8	8	4	0	2	(0 2 0;1 1 0;2 0 0)	0	2	0	327.374
09:45:00	8	8	4	1	2	(0 1 1;1 0 1)	0	1	1	341.015
09:45:00	8	8	5	0	2	(0 2 0;1 1 0;2 0 0)	0	2	0	362.84
09:45:00	8	8	5	1	2	(0 1 1;1 0 1)	0	1	1	376.48
09:45:00	8	8	6	0	2	(0 2 0;1 1 0;2 0 0)	0	2	0	398.305
09:45:00	8	8	6	1	2	(0 1 1;1 0 1)	0	1	1	411.946
09:45:00	8	8	7	0	2	(0 2 0;1 1 0;2 0 0)	0	2	0	433.771
09:45:00	8	8	7	1	2	(0 1 1;1 0 1)	0	1	1	450.14
10:00:00	9	0	0	0	3	(0 0 0)	0	0	0	0
10:00:00	9	0	0	1	3	(0 0 1)	0	0	1	0
10:00:00	9	0	1	0	3	(0 1 0)	0	1	0	24.5531
10:00:00	9	0	1	1	3	(0 1 1)	0	1	1	24.5531
10:00:00	9	0	2	0	3	(0 2 0)	0	2	0	49.1061
10:00:00	9	0	2	1	3	(0 2 1)	0	2	1	49.1061
10:00:00	9	0	3	0	3	(0 3 0)	0	3	0	73.6592
10:00:00	9	0	3	1	3	(0 2 1)	0	2	1	76.3873
10:00:00	9	0	4	0	3	(0 3 0)	0	3	0	100.94
10:00:00	9	0	4	1	3	(0 2 1)	0	2	1	103.669
10:00:00	9	0	5	0	3	(0 3 0)	0	3	0	128.222
10:00:00	9	0	5	1	3	(0 2 1)	0	2	1	133.678
10:00:00	9	0	6	0	3	(0 3 0)	0	3	0	158.231
10:00:00	9	0	6	1	3	(0 2 1)	0	2	1	163.687
10:00:00	9	0	7	0	3	(0 3 0)	0	3	0	188.24
10:00:00	9	0	7	1	3	(0 2 1)	0	2	1	193.696
10:00:00	9	0	8	0	3	(0 3 0)	0	3	0	218.25
10:00:00	9	0	8	1	3	(0 2 1)	0	2	1	226.434
10:00:00	9	0	9	0	3	(0 3 0)	0	3	0	250.987
10:00:00	9	0	9	1	3	(0 2 1)	0	2	1	259.171
10:00:00	9	0	10	0	3	(0 3 0)	0	3	0	283.724
10:00:00	9	0	10	1	3	(0 2 1)	0	2	1	294.637
10:00:00	9	0	11	0	3	(0 3 0)	0	3	0	319.19
10:00:00	9	0	11	1	3	(0 2 1)	0	2	1	330.102
10:00:00	9	0	12	0	3	(0 3 0)	0	3	0	354.655
10:00:00	9	0	12	1	3	(0 2 1)	0	2	1	365.568
10:00:00	9	0	13	0	3	(0 3 0)	0	3	0	390.121
10:00:00	9	0	13	1	3	(0 2 1)	0	2	1	403.762
10:00:00	9	0	14	0	3	(0 3 0)	0	3	0	428.315
10:00:00	9	0	14	1	3	(0 2 1)	0	2	1	441.955
10:00:00	9	0	15	0	3	(0 3 0)	0	3	0	466.508
10:00:00	9	0	15	1	3	(0 2 1)	0	2	1	482.877
10:00:00	9	0	16	0	3	(0 3 0)	0	3	0	507.43
10:00:00	9	0	16	1	3	(0 2 1)	0	2	1	523.799
10:00:00	9	0	17	0	3	(0 3 0)	0	3	0	548.352
10:00:00	9	0	17	1	3	(0 2 1)	0	2	1	564.721
10:00:00	9	1	0	0	3	(1 0 0)	1	0	0	24.5531
10:00:00	9	1	0	1	3	(1 0 1)	1	0	1	24.5531
10:00:00	9	1	1	0	3	(1 1 0)	1	1	0	49.1061
10:00:00	9	1	1	1	3	(1 1 1)	1	1	1	49.1061
10:00:00	9	1	2	0	3	(1 2 0)	1	2	0	73.6592
10:00:00	9	1	2	1	3	(0 2 1;1 1 1)	0	2	1	76.3873
10:00:00	9	1	3	0	3	(0 3 0;1 2 0)	0	3	0	100.94
10:00:00	9	1	3	1	3	(0 2 1;1 1 1)	0	2	1	103.669
10:00:00	9	1	4	0	3	(0 3 0;1 2 0)	0	3	0	128.222
10:00:00	9	1	4	1	3	(0 2 1;1 1 1)	0	2	1	133.678
10:00:00	9	1	5	0	3	(0 3 0;1 2 0)	1	2	0	158.231
10:00:00	9	1	5	1	3	(0 2 1;1 1 1)	0	2	1	163.687
10:00:00	9	1	6	0	3	(0 3 0;1 2 0)	0	3	0	188.24
10:00:00	9	1	6	1	3	(0 2 1;1 1 1)	0	2	1	193.696
10:00:00	9	1	7	0	3	(0 3 0;1 2 0)	0	3	0	218.25
10:00:00	9	1	7	1	3	(0 2 1;1 1 1)	0	2	1	226.434
10:00:00	9	1	8	0	3	(0 3 0;1 2 0)	0	3	0	250.987
10:00:00	9	1	8	1	3	(0 2 1;1 1 1)	0	2	1	259.171
10:00:00	9	1	9	0	3	(0 3 0;1 2 0)	0	3	0	283.724
10:00:00	9	1	9	1	3	(0 2 1;1 1 1)	0	2	1	294.637
10:00:00	9	1	10	0	3	(0 3 0;1 2 0)	0	3	0	319.19
10:00:00	9	1	10	1	3	(0 2 1;1 1 1)	0	2	1	330.102
10:00:00	9	1	11	0	3	(0 3 0;1 2 0)	0	3	0	354.655
10:00:00	9	1	11	1	3	(0 2 1;1 1 1)	0	2	1	365.568
10:00:00	9	1	12	0	3	(0 3 0;1 2 0)	1	2	0	390.121
10:00:00	9	1	12	1	3	(0 2 1;1 1 1)	0	2	1	403.762
10:00:00	9	1	13	0	3	(0 3 0;1 2 0)	0	3	0	428.315
10:00:00	9	1	13	1	3	(0 2 1;1 1 1)	0	2	1	441.955
10:00:00	9	1	14	0	3	(0 3 0;1 2 0)	0	3	0	466.508
10:00:00	9	1	14	1	3	(0 2 1;1 1 1)	0	2	1	482.877
10:00:00	9	1	15	0	3	(0 3 0;1 2 0)	0	3	0	507.43
10:00:00	9	1	15	1	3	(0 2 1;1 1 1)	0	2	1	523.799
10:00:00	9	1	16	0	3	(0 3 0;1 2 0)	1	2	0	548.352
10:00:00	9	1	16	1	3	(0 2 1;1 1 1)	0	2	1	564.721
10:00:00	9	2	0	0	3	(2 0 0)	2	0	0	49.1061
10:00:00	9	2	0	1	3	(2 0 1)	2	0	1	49.1061
10:00:00	9	2	1	0	3	(2 1 0)	2	1	0	73.6592
10:00:00	9	2	1	1	3	(1 1 1;2 0 1)	1	1	1	76.3873
10:00:00	9	2	2	0	3	(1 2 0;2 1 0)	1	2	0	100.94
10:00:00	9	2	2	1	3	(0 2 1;1 1 1;2 0 1)	0	2	1	103.669
10:00:00	9	2	3	0	3	(0 3 0;1 2 0;2 1 0)	0	3	0	128.222
10:00:00	9	2	3	1	3	(0 2 1;1 1 1;2 0 1)	0	2	1	133.678
10:00:00	9	2	4	0	3	(0 3 0;1 2 0;2 1 0)	1	2	0	158.231
10:00:00	9	2	4	1	3	(0 2 1;1 1 1;2 0 1)	0	2	1	163.687
10:00:00	9	2	5	0	3	(0 3 0;1 2 0;2 1 0)	0	3	0	188.24
10:00:00	9	2	5	1	3	(0 2 1;1 1 1;2 0 1)	0	2	1	193.696
10:00:00	9	2	6	0	3	(0 3 0;1 2 0;2 1 0)	0	3	0	218.25
10:00:00	9	2	6	1	3	(0 2 1;1 1 1;2 0 1)	0	2	1	226.434
10:00:00	9	2	7	0	3	(0 3 0;1 2 0;2 1 0)	0	3	0	250.987
10:00:00	9	2	7	1	3	(0 2 1;1 1 1;2 0 1)	0	2	1	259.171
10:00:00	9	2	8	0	3	(0 3 0;1 2 0;2 1 0)	0	3	0	283.724
10:00:00	9	2	8	1	3	(0 2 1;1 1 1;2 0 1)	0	2	1	294.637
10:00:00	9	2	9	0	3	(0 3 0;1 2 0;2 1 0)	0	3	0	319.19
10:00:00	9	2	9	1	3	(0 2 1;1 1 1;2 0 1)	0	2	1	330.102
10:00:00	9	2	10	0	3	(0 3 0;1 2 0;2 1 0)	0	3	0	354.655
10:00:00	9	2	10	1	3	(0 2 1;1 1 1;2 0 1)	0	2	1	365.568
10:00:00	9	2	11	0	3	(0 3 0;1 2 0;2 1 0)	1	2	0	390.121
10:00:00	9	2	11	1	3	(0 2 1;1 1 1;2 0 1)	0	2	1	403.762
10:00:00	9	2	12	0	3	(0 3 0;1 2 0;2 1 0)	0	3	0	428.315
10:00:00	9	2	12	1	3	(0 2 1;1 1 1;2 0 1)	0	2	1	441.955
10:00:00	9	2	13	0	3	(0 3 0;1 2 0;2 1 0)	0	3	0	466.508
10:00:00	9	2	13	1	3	(0 2 1;1 1 1;2 0 1)	0	2	1	482.877
10:00:00	9	2	14	0	3	(0 3 0;1 2 0;2 1 0)	0	3	0	507.43
10:00:00	9	2	14	1	3	(0 2 1;1 1 1;2 0 1)	0	2	1	523.799
10:00:00	9	2	15	0	3	(0 3 0;1 2 0;2 1 0)	1	2	0	548.352
10:00:00	9	2	15	1	3	(0 2 1;1 1 1;2 0 1)	0	2	1	564.721
10:00:00	9	3	0	0	3	(3 0 0)	3	0	0	73.6592
10:00:00	9	3	0	1	3	(2 0 1)	2	0	1	76.3873
10:00:00	9	3	1	0	3	(2 1 0;3 0 0)	2	1	0	100.94
10:00:00	9	3	1	1	3	(1 1 1;2 0 1)	1	1	1	103.669
10:00:00	9	3	2	0	3	(1 2 0;2 1 0;3 0 0)	1	2	0	128.222
10:00:00	9	3	2	1	3	(0 2 1;1 1 1;2 0 1)	0	2	1	133.678
10:00:00	9	3	3	0	3	(0 3 0;1 2 0;2 1 0;3 0 0)	1	2	0	158.231
10:00:00	9	3	3	1	3	(0 2 1;1 1 1;2 0 1)	0	2	1	163.687
10:00:00	9	3	4	0	3	(0 3 0;1 2 0;2 1 0;3 0 0)	0	3	0	188.24
10:00:00	9	3	4	1	3	(0 2 1;1 1 1;2 0 1)	0	2	1	193.696
10:00:00	9	3	5	0	3	(0 3 0;1 2 0;2 1 0;3 0 0)	0	3	0	218.25
10:00:00	9	3	5	1	3	(0 2 1;1 1 1;2 0 1)	0	2	1	226.434
10:00:00	9	3	6	0	3	(0 3 0;1 2 0;2 1 0;3 0 0)	0	3	0	250.987
10:00:00	9	3	6	1	3	(0 2 1;1 1 1;2 0 1)	0	2	1	259.171
10:00:00	9	3	7	0	3	(0 3 0;1 2 0;2 1 0;3 0 0)	0	3	0	283.724
10:00:00	9	3	7	1	3	(0 2 1;1 1 1;2 0 1)	0	2	1	294.637
10:00:00	9	3	8	0	3	(0 3 0;1 2 0;2 1 0;3 0 0)	0	3	0	319.19
10:00:00	9	3	8	1	3	(0 2 1;1 1 1;2 0 1)	0	2	1	330.102
10:00:00	9	3	9	0	3	(0 3 0;1 2 0;2 1 0;3 0 0)	0	3	0	354.655
10:00:00	9	3	9	1	3	(0 2 1;1 1 1;2 0 1)	0	2	1	365.568
10:00:00	9	3	10	0	3	(0 3 0;1 2 0;2 1 0;3 0 0)	1	2	0	390.121
10:00:00	9	3	10	1	3	(0 2 1;1 1 1;2 0 1)	0	2	1	403.762
10:00:00	9	3	11	0	3	(0 3 0;1 2 0;2 1 0;3 0 0)	0	3	0	428.315
10:00:00	9	3	11	1	3	(0 2 1;1 1 1;2 0 1)	0	2	1	441.955
10:00:00	9	3	12	0	3	(0 3 0;1 2 0;2 1 0;3 0 0)	0	3	0	466.508
10:00:00	9	3	12	1	3	(0 2 1;1 1 1;2 0 1)	0	2	1	482.877
10:00:00	9	3	13	0	3	(0 3 0;1 2 0;2 1 0;3 0 0)	0	3	0	507.43
10:00:00	9	3	13	1	3	(0 2 1;1 1 1;2 0 1)	0	2	1	523.799
10:00:00	9	3	14	0	3	(0 3 0;1 2 0;2 1 0;3 0 0)	1	2	0	548.352
10:00:00	9	3	14	1	3	(0 2 1;1 1 1;2 0 1)	0	2	1	564.721
10:00:00	9	4	0	0	3	(3 0 0)	3	0	0	100.94
10:00:00	9	4	0	1	3	(2 0 1)	2	0	1	103.669
10:00:00	9	4	1	0	3	(2 1 0;3 0 0)	2	1	0	128.222
10:00:00	9	4	1	1	3	(1 1 1;2 0 1)	1	1	1	133.678
10:00:00	9	4	2	0	3	(1 2 0;2 1 0;3 0 0)	1	2	0	158.231
10:00:00	9	4	2	1	3	(0 2 1;1 1 1;2 0 1)	0	2	1	163.687
10:00:00	9	4	3	0	3	(0 3 0;1 2 0;2 1 0;3 0 0)	0	3	0	188.24
10:00:00	9	4	3	1	3	(0 2 1;1 1 1;2 0 1)	0	2	1	193.696
10:00:00	9	4	4	0	3	(0 3 0;1 2 0;2 1 0;3 0 0)	0	3	0	218.25
10:00:00	9	4	4	1	3	(0 2 1;1 1 1;2 0 1)	0	2	1	226.434
10:00:00	9	4	5	0	3	(0 3 0;1 2 0;2 1 0;3 0 0)	0	3	0	250.987
10:00:00	9	4	5	1	3	(0 2 1;1 1 1;2 0 1)	0	2	1	259.171
10:00:00	9	4	6	0	3	(0 3 0;1 2 0;2 1 0;3 0 0)	0	3	0	283.724
10:00:00	9	4	6	1	3	(0 2 1;1 1 1;2 0 1)	0	2	1	294.637
10:00:00	9	4	7	0	3	(0 3 0;1 2 0;2 1 0;3 0 0)	0	3	0	319.19
10:00:00	9	4	7	1	3	(0 2 1;1 1 1;2 0 1)	0	2	1	330.102
10:00:00	9	4	8	0	3	(0 3 0;1 2 0;2 1 0;3 0 0)	0	3	0	354.655
10:00:00	9	4	8	1	3	(0 2 1;1 1 1;2 0 1)	0	2	1	365.568
10:00:00	9	4	9	0	3	(0 3 0;1 2 0;2 1 0;3 0 0)	1	2	0	390.121
10:00:00	9	4	9	1	3	(0 2 1;1 1 1;2 0 1)	0	2	1	403.762
10:00:00	9	4	10	0	3	(0 3 0;1 2 0;2 1 0;3 0 0)	0	3	0	428.315
10:00:00	9	4	10	1	3	(0 2 1;1 1 1;2 0 1)	0	2	1	441.955
10:00:00	9	4	11	0	3	(0 3 0;1 2 0;2 1 0;3 0 0)	0	3	0	466.508
10:00:00	9	4	11	1	3	(0 2 1;1 1 1;2 0 1)	0	2	1	482.877
10:00:00	9	4	12	0	3	(0 3 0;1 2 0;2 1 0;3 0 0)	0	3	0	507.43
10:00:00	9	4	12	1	3	(0 2 1;1 1 1;2 0 1)	0	2	1	523.799
10:00:00	9	4	13	0	3	(0 3 0;1 2 0;2 1 0;3 0 0)	1	2	0	548.352
10:00:00	9	4	13	1	3	(0 2 1;1 1 1;2 0 1)	0	2	1	564.721
10:00:00	9	5	0	0	3	(3 0 0)	3	0	0	128.222
10:00:00	9	5	0	1	3	(2 0 1)	2	0	1	133.678
10:00:00	9	5	1	0	3	(2 1 0;3 0 0)	2	1	0	158.231
10:00:00	9	5	1	1	3	(1 1 1;2 0 1)	1	1	1	163.687
10:00:00	9	5	2	0	3	(1 2 0;2 1 0;3 0 0)	1	2	0	188.24
10:00:00	9	5	2	1	3	(0 2 1;1 1 1;2 0 1)	0	2	1	193.696
10:00:00	9	5	3	0	3	(0 3 0;1 2 0;2 1 0;3 0 0)	0	3	0	218.25
10:00:00	9	5	3	1	3	(0 2 1;1 1 1;2 0 1)	0	2	1	226.434
10:00:00	9	5	4	0	3	(0 3 0;1 2 0;2 1 0;3 0 0)	0	3	0	250.987
10:00:00	9	5	4	1	3	(0 2 1;1 1 1;2 0 1)	0	2	1	259.171
10:00:00	9	5	5	0	3	(0 3 0;1 2 0;2 1 0;3 0 0)	0	3	0	283.724
10:00:00	9	5	5	1	3	(0 2 1;1 1 1;2 0 1)	0	2	1	294.637
10:00:00	9	5	6	0	3	(0 3 0;1 2 0;2 1 0;3 0 0)	0	3	0	319.19
10:00:00	9	5	6	1	3	(0 2 1;1 1 1;2 0 1)	0	2	1	330.102
10:00:00	9	5	7	0	3	(0 3 0;1 2 0;2 1 0;3 0 0)	0	3	0	354.655
10:00:00	9	5	7	1	3	(0 2 1;1 1 1;2 0 1)	0	2	1	365.568
10:00:00	9	5	8	0	3	(0 3 0;1 2 0;2 1 0;3 0 0)	1	2	0	390.121
10:00:00	9	5	8	1	3	(0 2 1;1 1 1;2 0 1)	0	2	1	403.762
10:00:00	9	5	9	0	3	(0 3 0;1 2 0;2 1 0;3 0 0)	0	3	0	428.315
10:00:00	9	5	9	1	3	(0 2 1;1 1 1;2 0 1)	0	2	1	441.955
10:00:00	9	5	10	0	3	(0 3 0;1 2 0;2 1 0;3 0 0)	0	3	0	466.508
10:00:00	9	5	10	1	3	(0 2 1;1 1 1;2 0 1)	0	2	1	482.877
10:00:00	9	5	11	0	3	(0 3 0;1 2 0;2 1 0;3 0 0)	0	3	0	507.43
10:00:00	9	5	11	1	3	(0 2 1;1 1 1;2 0 1)	0	2	1	523.799
10:00:00	9	5	12	0	3	(0 3 0;1 2 0;2 1 0;3 0 0)	1	2	0	548.352
10:00:00	9	5	12	1	3	(0 2 1;1 1 1;2 0 1)	0	2	1	564.721
10:00:00	9	6	0	0	3	(3 0 0)	3	0	0	158.231
10:00:00	9	6	0	1	3	(2 0 1)	2	0	1	163.687
10:00:00	9	6	1	0	3	(2 1 0;3 0 0)	2	1	0	188.24
10:00:00	9	6	1	1	3	(1 1 1;2 0 1)	1	1	1	193.696
10:00:00	9	6	2	0	3	(1 2 0;2 1 0;3 0 0)	1	2	0	218.25
10:00:00	9	6	2	1	3	(0 2 1;1 1 1;2 0 1)	0	2	1	226.434
10:00:00	9	6	3	0	3	(0 3 0;1 2 0;2 1 0;3 0 0)	0	3	0	250.987
10:00:00	9	6	3	1	3	(0 2 1;1 1 1;2 0 1)	0	2	1	259.171
10:00:00	9	6	4	0	3	(0 3 0;1 2 0;2 1 0;3 0 0)	0	3	0	283.724
10:00:00	9	6	4	1	3	(0 2 1;1 1 1;2 0 1)	0	2	1	294.637
10:00:00	9	6	5	0	3	(0 3 0;1 2 0;2 1 0;3 0 0)	0	3	0	319.19
10:00:00	9	6	5	1	3	(0 2 1;1 1 1;2 0 1)	0	2	1	330.102
10:00:00	9	6	6	0	3	(0 3 0;1 2 0;2 1 0;3 0 0)	0	3	0	354.655
10:00:00	9	6	6	1	3	(0 2 1;1 1 1;2 0 1)	0	2	1	365.568
10:00:00	9	6	7	0	3	(0 3 0;1 2 0;2 1 0;3 0 0)	1	2	0	390.121
10:00:00	9	6	7	1	3	(0 2 1;1 1 1;2 0 1)	0	2	1	403.762
10:00:00	9	6	8	0	3	(0 3 0;1 2 0;2 1 0;3 0 0)	0	3	0	428.315
10:00:00	9	6	8	1	3	(0 2 1;1 1 1;2 0 1)	0	2	1	441.955
10:00:00	9	6	9	0	3	(0 3 0;1 2 0;2 1 0;3 0 0)	0	3	0	466.508
10:00:00	9	6	9	1	3	(0 2 1;1 1 1;2 0 1)	0	2	1	482.877
10:00:00	9	6	10	0	3	(0 3 0;1 2 0;2 1 0;3 0 0)	0	3	0	507.43
10:00:00	9	6	10	1	3	(0 2 1;1 1 1;2 0 1)	0	2	1	523.799
10:00:00	9	6	11	0	3	(0 3 0;1 2 0;2 1 0;3 0 0)	1	2	0	548.352
10:00:00	9	6	11	1	3	(0 2 1;1 1 1;2 0 1)	0	2	1	564.721
10:00:00	9	7	0	0	3	(3 0 0)	3	0	0	188.24
10:00:00	9	7	0	1	3	(2 0 1)	2	0	1	193.696
10:00:00	9	7	1	0	3	(2 1 0;3 0 0)	2	1	0	218.25
10:00:00	9	7	1	1	3	(1 1 1;2 0 1)	1	1	1	226.434
10:00:00	9	7	2	0	3	(1 2 0;2 1 0;3 0 0)	1	2	0	250.987
10:00:00	9	7	2	1	3	(0 2 1;1 1 1;2 0 1)	0	2	1	259.171
10:00:00	9	7	3	0	3	(0 3 0;1 2 0;2 1 0;3 0 0)	0	3	0	283.724
10:00:00	9	7	3	1	3	(0 2 1;1 1 1;2 0 1)	0	2	1	294.637
10:00:00	9	7	4	0	3	(0 3 0;1 2 0;2 1 0;3 0 0)	0	3	0	319.19
10:00:00	9	7	4	1	3	(0 2 1;1 1 1;2 0 1)	0	2	1	330.102
10:00:00	9	7	5	0	3	(0 3 0;1 2 0;2 1 0;3 0 0)	0	3	0	354.655
10:00:00	9	7	5	1	3	(0 2 1;1 1 1;2 0 1)	0	2	1	365.568
10:00:00	9	7	6	0	3	(0 3 0;1 2 0;2 1 0;3 0 0)	1	2	0	390.121
10:00:00	9	7	6	1	3	(0 2 1;1 1 1;2 0 1)	0	2	1	403.762
10:00:00	9	7	7	0	3	(0 3 0;1 2 0;2 1 0;3 0 0)	0	3	0	428.315
10:00:00	9	7	7	1	3	(0 2 1;1 1 1;2 0 1)	0	2	1	441.955
10:00:00	9	7	8	0	3	(0 3 0;1 2 0;2 1 0;3 0 0)	0	3	0	466.508
10:00:00	9	7	8	1	3	(0 2 1;1 1 1;2 0 1)	0	2	1	482.877
10:00:00	9	7	9	0	3	(0 3 0;1 2 0;2 1 0;3 0 0)	0	3	0	507.43
10:00:00	9	7	9	1	3	(0 2 1;1 1 1;2 0 1)	0	2	1	523.799
10:00:00	9	7	10	0	3	(0 3 0;1 2 0;2 1 0;3 0 0)	1	2	0	548.352
10:00:00	9	7	10	1	3	(0 2 1;1 1 1;2 0 1)	0	2	1	564.721
10:00:00	9	8	0	0	3	(3 0 0)	3	0	0	218.25
10:00:00	9	8	0	1	3	(2 0 1)	2	0	1	226.434
10:00:00	9	8	1	0	3	(2 1 0;3 0 0)	2	1	0	250.987
10:00:00	9	8	1	1	3	(1 1 1;2 0 1)	1	1	1	259.171
10:00:00	9	8	2	0	3	(1 2 0;2 1 0;3 0 0)	1	2	0	283.724
10:00:00	9	8	2	1	3	(0 2 1;1 1 1;2 0 1)	0	2	1	294.637
10:00:00	9	8	3	0	3	(0 3 0;1 2 0;2 1 0;3 0 0)	0	3	0	319.19
10:00:00	9	8	3	1	3	(0 2 1;1 1 1;2 0 1)	0	2	1	330.102
10:00:00	9	8	4	0	3	(0 3 0;1 2 0;2 1 0;3 0 0)	0	3	0	354.655
10:00:00	9	8	4	1	3	(0 2 1;1 1 1;2 0 1)	0	2	1	365.568
10:00:00	9	8	5	0	3	(0 3 0;1 2 0;2 1 0;3 0 0)	1	2	0	390.121
10:00:00	9	8	5	1	3	(0 2 1;1 1 1;2 0 1)	0	2	1	403.762
10:00:00	9	8	6	0	3	(0 3 0;1 2 0;2 1 0;3 0 0)	0	3	0	428.315
10:00:00	9	8	6	1	3	(0 2 1;1 1 1;2 0 1)	0	2	1	441.955
10:00:00	9	8	7	0	3	(0 3 0;1 2 0;2 1 0;3 0 0)	0	3	0	466.508
10:00:00	9	8	7	1	3	(0 2 1;1 1 1;2 0 1)	0	2	1	482.877
10:00:00	9	8	8	0	3	(0 3 0;1 2 0;2 1 0;3 0 0)	0	3	0	507.43
10:00:00	9	8	8	1	3	(0 2 1;1 1 1;2 0 1)	0	2	1	523.799
10:00:00	9	8	9	0	3	(0 3 0;1 2 0;2 1 0;3 0 0)	1	2	0	548.352
10:00:00	9	8	9	1	3	(0 2 1;1 1 1;2 0 1)	0	2	1	564.721
10:00:00	9	9	0	0	3	(3 0 0)	3	0	0	250.987
10:00:00	9	9	0	1	3	(2 0 1)	2	0	1	259.171
10:00:00	9	9	1	0	3	(2 1 0;3 0 0)	2	1	0	283.724
10:00:00	9	9	1	1	3	(1 1 1;2 0 1)	1	1	1	294.637
10:00:00	9	9	2	0	3	(1 2 0;2 1 0;3 0 0)	1	2	0	319.19
10:00:00	9	9	2	1	3	(0 2 1;1 1 1;2 0 1)	0	2	1	330.102
10:00:00	9	9	3	0	3	(0 3 0;1 2 0;2 1 0;3 0 0)	0	3	0	354.655
10:00:00	9	9	3	1	3	(0 2 1;1 1 1;2 0 1)	0	2	1	365.568
10:00:00	9	9	4	0	3	(0 3 0;1 2 0;2 1 0;3 0 0)	1	2	0	390.121
10:00:00	9	9	4	1	3	(0 2 1;1 1 1;2 0 1)	0	2	1	403.762
10:00:00	9	9	5	0	3	(0 3 0;1 2 0;2 1 0;3 0 0)	0	3	0	428.315
10:00:00	9	9	5	1	3	(0 2 1;1 1 1;2 0 1)	0	2	1	441.955
10:00:00	9	9	6	0	3	(0 3 0;1 2 0;2 1 0;3 0 0)	0	3	0	466.508
10:00:00	9	9	6	1	3	(0 2 1;1 1 1;2 0 1)	0	2	1	482.877
10:00:00	9	9	7	0	3	(0 3 0;1 2 0;2 1 0;3 0 0)	0	3	0	507.43
10:00:00	9	9	7	1	3	(0 2 1;1 1 1;2 0 1)	0	2	1	523.799
10:00:00	9	9	8	0	3	(0 3 0;1 2 0;2 1 0;3 0 0)	1	2	0	548.352
10:00:00	9	9	8	1	3	(0 2 1;1 1 1;2 0 1)	0	2	1	564.721
10:15:00	10	0	0	0	2	(0 0 0)	0	0	0	0
10:15:00	10	0	0	1	2	(0 0 1)	0	0	1	0
10:15:00	10	0	1	0	2	(0 1 0)	0	1	0	27.2812
10:15:00	10	0	1	1	2	(0 1 1)	0	1	1	27.2812
10:15:00	10	0	2	0	2	(0 2 0)	0	2	0	54.5624
10:15:00	10	0	2	1	2	(0 1 1)	0	1	1	57.2905
10:15:00	10	0	3	0	2	(0 2 0)	0	2	0	84.5717
10:15:00	10	0	3	1	2	(0 1 1)	0	1	1	87.2998
10:15:00	10	0	4	0	2	(0 2 0)	0	2	0	114.581
10:15:00	10	0	4	1	2	(0 1 1)	0	1	1	117.309
10:15:00	10	0	5	0	2	(0 2 0)	0	2	0	144.59
10:15:00	10	0	5	1	2	(0 1 1)	0	1	1	150.047
10:15:00	10	0	6	0	2	(0 2 0)	0	2	0	177.328
10:15:00	10	0	6	1	2	(0 1 1)	0	1	1	182.784
10:15:00	10	0	7	0	2	(0 2 0)	0	2	0	210.065
10:15:00	10	0	7	1	2	(0 1 1)	0	1	1	218.25
10:15:00	10	0	8	0	2	(0 2 0)	0	2	0	245.531
10:15:00	10	0	8	1	2	(0 1 1)	0	1	1	253.715
10:15:00	10	0	9	0	2	(0 2 0)	0	2	0	280.996
10:15:00	10	0	9	1	2	(0 1 1)	0	1	1	289.181
10:15:00	10	0	10	0	2	(0 2 0)	0	2	0	316.462
10:15:00	10	0	10	1	2	(0 1 1)	0	1	1	327.374
10:15:00	10	0	11	0	2	(0 2 0)	0	2	0	354.655
10:15:00	10	0	11	1	2	(0 1 1)	0	1	1	365.568
10:15:00	10	0	12	0	2	(0 2 0)	0	2	0	392.849
10:15:00	10	0	12	1	2	(0 1 1)	0	1	1	406.49
10:15:00	10	0	13	0	2	(0 2 0)	0	2	0	433.771
10:15:00	10	0	13	1	2	(0 1 1)	0	1	1	447.412
10:15:00	10	0	14	0	2	(0 2 0)	0	2	0	474.693
10:15:00	10	0	14	1	2	(0 1 1)	0	1	1	488.333
10:15:00	10	0	15	0	2	(0 2 0)	0	2	0	515.615
10:15:00	10	0	15	1	2	(0 1 1)	0	1	1	531.983
10:15:00	10	0	16	0	2	(0 2 0)	0	2	0	559.264
10:15:00	10	0	16	1	2	(0 1 1)	0	1	1	575.633
10:15:00	10	0	17	0	2	(0 2 0)	0	2	0	602.914
10:15:00	10	0	17	1	2	(0 1 1)	0	1	1	622.011
10:15:00	10	0	18	0	2	(0 2 0)	0	2	0	649.292
10:15:00	10	0	18	1	2	(0 1 1)	0	1	1	668.389
10:15:00	10	1	0	0	2	(1 0 0)	1	0	0	27.2812
10:15:00	10	1	0	1	2	(1 0 1)	1	0	1	27.2812
10:15:00	10	1	1	0	2	(1 1 0)	1	1	0	54.5624
10:15:00	10	1	1	1	2	(0 1 1;1 0 1)	0	1	1	57.2905
10:15:00	10	1	2	0	2	(0 2 0;1 1 0)	0	2	0	84.5717
10:15:00	10	1	2	1	2	(0 1 1;1 0 1)	0	1	1	87.2998
10:15:00	10	1	3	0	2	(0 2 0;1 1 0)	0	2	0	114.581
10:15:00	10	1	3	1	2	(0 1 1;1 0 1)	0	1	1	117.309
10:15:00	10	1	4	0	2	(0 2 0;1 1 0)	0	2	0	144.59
10:15:00	10	1	4	1	2	(0 1 1;1 0 1)	0	1	1	150.047
10:15:00	10	1	5	0	2	(0 2 0;1 1 0)	0	2	0	177.328
10:15:00	10	1	5	1	2	(0 1 1;1 0 1)	0	1	1	182.784
10:15:00	10	1	6	0	2	(0 2 0;1 1 0)	0	2	0	210.065
10:15:00	10	1	6	1	2	(0 1 1;1 0 1)	0	1	1	218.25
10:15:00	10	1	7	0	2	(0 2 0;1 1 0)	0	2	0	245.531
10:15:00	10	1	7	1	2	(0 1 1;1 0 1)	0	1	1	253.715
10:15:00	10	1	8	0	2	(0 2 0;1 1 0)	0	2	0	280.996
10:15:00	10	1	8	1	2	(0 1 1;1 0 1)	0	1	1	289.181
10:15:00	10	1	9	0	2	(0 2 0;1 1 0)	0	2	0	316.462
10:15:00	10	1	9	1	2	(0 1 1;1 0 1)	0	1	1	327.374
10:15:00	10	1	10	0	2	(0 2 0;1 1 0)	0	2	0	354.655
10:15:00	10	1	10	1	2	(0 1 1;1 0 1)	0	1	1	365.568
10:15:00	10	1	11	0	2	(0 2 0;1 1 0)	0	2	0	392.849
10:15:00	10	1	11	1	2	(0 1 1;1 0 1)	0	1	1	406.49
10:15:00	10	1	12	0	2	(0 2 0;1 1 0)	0	2	0	433.771
10:15:00	10	1	12	1	2	(0 1 1;1 0 1)	0	1	1	447.412
10:15:00	10	1	13	0	2	(0 2 0;1 1 0)	0	2	0	474.693
10:15:00	10	1	13	1	2	(0 1 1;1 0 1)	0	1	1	488.333
10:15:00	10	1	14	0	2	(0 2 0;1 1 0)	0	2	0	515.615
10:15:00	10	1	14	1	2	(0 1 1;1 0 1)	0	1	1	531.983
10:15:00	10	1	15	0	2	(0 2 0;1 1 0)	0	2	0	559.264
10:15:00	10	1	15	1	2	(0 1 1;1 0 1)	0	1	1	575.633
10:15:00	10	1	16	0	2	(0 2 0;1 1 0)	0	2	0	602.914
10:15:00	10	1	16	1	2	(0 1 1;1 0 1)	0	1	1	622.011
10:15:00	10	1	17	0	2	(0 2 0;1 1 0)	0	2	0	649.292
10:15:00	10	1	17	1	2	(0 1 1;1 0 1)	0	1	1	668.389
10:15:00	10	2	0	0	2	(2 0 0)	2	0	0	54.5624
10:15:00	10	2	0	1	2	(1 0 1)	1	0	1	57.2905
10:15:00	10	2	1	0	2	(1 1 0;2 0 0)	1	1	0	84.5717
10:15:00	10	2	1	1	2	(0 1 1;1 0 1)	0	1	1	87.2998
10:15:00	10	2	2	0	2	(0 2 0;1 1 0;2 0 0)	0	2	0	114.581
10:15:00	10	2	2	1	2	(0 1 1;1 0 1)	0	1	1	117.309
10:15:00	10	2	3	0	2	(0 2 0;1 1 0;2 0 0)	0	2	0	144.59
10:15:00	10	2	3	1	2	(0 1 1;1 0 1)	0	1	1	150.047
10:15:00	10	2	4	0	2	(0 2 0;1 1 0;2 0 0)	0	2	0	177.328
10:15:00	10	2	4	1	2	(0 1 1;1 0 1)	0	1	1	182.784
10:15:00	10	2	5	0	2	(0 2 0;1 1 0;2 0 0)	0	2	0	210.065
10:15:00	10	2	5	1	2	(0 1 1;1 0 1)	0	1	1	218.25
10:15:00	10	2	6	0	2	(0 2 0;1 1 0;2 0 0)	0	2	0	245.531
10:15:00	10	2	6	1	2	(0 1 1;1 0 1)	0	1	1	253.715
10:15:00	10	2	7	0	2	(0 2 0;1 1 0;2 0 0)	0	2	0	280.996
10:15:00	10	2	7	1	2	(0 1 1;1 0 1)	0	1	1	289.181
10:15:00	10	2	8	0	2	(0 2 0;1 1 0;2 0 0)	0	2	0	316.462
10:15:00	10	2	8	1	2	(0 1 1;1 0 1)	0	1	1	327.374
10:15:00	10	2	9	0	2	(0 2 0;1 1 0;2 0 0)	0	2	0	354.655
10:15:00	10	2	9	1	2	(0 1 1;1 0 1)	0	1	1	365.568
10:15:00	10	2	10	0	2	(0 2 0;1 1 0;2 0 0)	0	2	0	392.849
10:15:00	10	2	10	1	2	(0 1 1;1 0 1)	0	1	1	406.49
10:15:00	10	2	11	0	2	(0 2 0;1 1 0;2 0 0)	0	2	0	433.771
10:15:00	10	2	11	1	2	(0 1 1;1 0 1)	0	1	1	447.412
10:15:00	10	2	12	0	2	(0 2 0;1 1 0;2 0 0)	0	2	0	474.693
10:15:00	10	2	12	1	2	(0 1 1;1 0 1)	0	1	1	488.333
10:15:00	10	2	13	0	2	(0 2 0;1 1 0;2 0 0)	0	2	0	515.615
10:15:00	10	2	13	1	2	(0 1 1;1 0 1)	0	1	1	531.983
10:15:00	10	2	14	0	2	(0 2 0;1 1 0;2 0 0)	0	2	0	559.264
10:15:00	10	2	14	1	2	(0 1 1;1 0 1)	0	1	1	575.633
10:15:00	10	2	15	0	2	(0 2 0;1 1 0;2 0 0)	0	2	0	602.914
10:15:00	10	2	15	1	2	(0 1 1;1 0 1)	0	1	1	622.011
10:15:00	10	2	16	0	2	(0 2 0;1 1 0;2 0 0)	0	2	0	649.292
10:15:00	10	2	16	1	2	(0 1 1;1 0 1)	0	1	1	668.389
10:15:00	10	3	0	0	2	(2 0 0)	2	0	0	84.5717
10:15:00	10	3	0	1	2	(1 0 1)	1	0	1	87.2998
10:15:00	10	3	1	0	2	(1 1 0;2 0 0)	1	1	0	114.581
10:15:00	10	3	1	1	2	(0 1 1;1 0 1)	0	1	1	117.309
10:15:00	10	3	2	0	2	(0 2 0;1 1 0;2 0 0)	0	2	0	144.59
10:15:00	10	3	2	1	2	(0 1 1;1 0 1)	0	1	1	150.047
10:15:00	10	3	3	0	2	(0 2 0;1 1 0;2 0 0)	0	2	0	177.328
10:15:00	10	3	3	1	2	(0 1 1;1 0 1)	0	1	1	182.784
10:15:00	10	3	4	0	2	(0 2 0;1 1 0;2 0 0)	0	2	0	210.065
10:15:00	10	3	4	1	2	(0 1 1;1 0 1)	0	1	1	218.25
10:15:00	10	3	5	0	2	(0 2 0;1 1 0;2 0 0)	0	2	0	245.531
10:15:00	10	3	5	1	2	(0 1 1;1 0 1)	0	1	1	253.715
10:15:00	10	3	6	0	2	(0 2 0;1 1 0;2 0 0)	0	2	0	280.996
10:15:00	10	3	6	1	2	(0 1 1;1 0 1)	0	1	1	289.181
10:15:00	10	3	7	0	2	(0 2 0;1 1 0;2 0 0)	0	2	0	316.462
10:15:00	10	3	7	1	2	(0 1 1;1 0 1)	0	1	1	327.374
10:15:00	10	3	8	0	2	(0 2 0;1 1 0;2 0 0)	0	2	0	354.655
10:15:00	10	3	8	1	2	(0 1 1;1 0 1)	0	1	1	365.568
10:15:00	10	3	9	0	2	(0 2 0;1 1 0;2 0 0)	0	2	0	392.849
10:15:00	10	3	9	1	2	(0 1 1;1 0 1)	0	1	1	406.49
10:15:00	10	3	10	0	2	(0 2 0;1 1 0;2 0 0)	0	2	0	433.771
10:15:00	10	3	10	1	2	(0 1 1;1 0 1)	0	1	1	447.412
10:15:00	10	3	11	0	2	(0 2 0;1 1 0;2 0 0)	0	2	0	474.693
10:15:00	10	3	11	1	2	(0 1 1;1 0 1)	0	1	1	488.333
10:15:00	10	3	12	0	2	(0 2 0;1 1 0;2 0 0)	0	2	0	515.615
10:15:00	10	3	12	1	2	(0 1 1;1 0 1)	0	1	1	531.983
10:15:00	10	3	13	0	2	(0 2 0;1 1 0;2 0 0)	0	2	0	559.264
10:15:00	10	3	13	1	2	(0 1 1;1 0 1)	0	1	1	575.633
10:15:00	10	3	14	0	2	(0 2 0;1 1 0;2 0 0)	0	2	0	602.914
10:15:00	10	3	14	1	2	(0 1 1;1 0 1)	0	1	1	622.011
10:15:00	10	3	15	0	2	(0 2 0;1 1 0;2 0 0)	0	2	0	649.292
10:15:00	10	3	15	1	2	(0 1 1;1 0 1)	0	1	1	668.389
10:15:00	10	4	0	0	2	(2 0 0)	2	0	0	114.581
10:15:00	10	4	0	1	2	(1 0 1)	1	0	1	117.309
10:15:00	10	4	1	0	2	(1 1 0;2 0 0)	1	1	0	144.59
10:15:00	10	4	1	1	2	(0 1 1;1 0 1)	0	1	1	150.047
10:15:00	10	4	2	0	2	(0 2 0;1 1 0;2 0 0)	0	2	0	177.328
10:15:00	10	4	2	1	2	(0 1 1;1 0 1)	0	1	1	182.784
10:15:00	10	4	3	0	2	(0 2 0;1 1 0;2 0 0)	0	2	0	210.065
10:15:00	10	4	3	1	2	(0 1 1;1 0 1)	0	1	1	218.25
10:15:00	10	4	4	0	2	(0 2 0;1 1 0;2 0 0)	0	2	0	245.531
10:15:00	10	4	4	1	2	(0 1 1;1 0 1)	0	1	1	253.715
10:15:00	10	4	5	0	2	(0 2 0;1 1 0;2 0 0)	0	2	0	280.996
10:15:00	10	4	5	1	2	(0 1 1;1 0 1)	0	1	1	289.181
10:15:00	10	4	6	0	2	(0 2 0;1 1 0;2 0 0)	0	2	0	316.462
10:15:00	10	4	6	1	2	(0 1 1;1 0 1)	0	1	1	327.374
10:15:00	10	4	7	0	2	(0 2 0;1 1 0;2 0 0)	0	2	0	354.655
10:15:00	10	4	7	1	2	(0 1 1;1 0 1)	0	1	1	365.568
10:15:00	10	4	8	0	2	(0 2 0;1 1 0;2 0 0)	0	2	0	392.849
10:15:00	10	4	8	1	2	(0 1 1;1 0 1)	0	1	1	406.49
10:15:00	10	4	9	0	2	(0 2 0;1 1 0;2 0 0)	0	2	0	433.771
10:15:00	10	4	9	1	2	(0 1 1;1 0 1)	0	1	1	447.412
10:15:00	10	4	10	0	2	(0 2 0;1 1 0;2 0 0)	0	2	0	474.693
10:15:00	10	4	10	1	2	(0 1 1;1 0 1)	0	1	1	488.333
10:15:00	10	4	11	0	2	(0 2 0;1 1 0;2 0 0)	0	2	0	515.615
10:15:00	10	4	11	1	2	(0 1 1;1 0 1)	0	1	1	531.983
10:15:00	10	4	12	0	2	(0 2 0;1 1 0;2 0 0)	0	2	0	559.264
10:15:00	10	4	12	1	2	(0 1 1;1 0 1)	0	1	1	575.633
10:15:00	10	4	13	0	2	(0 2 0;1 1 0;2 0 0)	0	2	0	602.914
10:15:00	10	4	13	1	2	(0 1 1;1 0 1)	0	1	1	622.011
10:15:00	10	4	14	0	2	(0 2 0;1 1 0;2 0 0)	0	2	0	649.292
10:15:00	10	4	14	1	2	(0 1 1;1 0 1)	0	1	1	668.389
10:15:00	10	5	0	0	2	(2 0 0)	2	0	0	144.59
10:15:00	10	5	0	1	2	(1 0 1)	1	0	1	150.047
10:15:00	10	5	1	0	2	(1 1 0;2 0 0)	1	1	0	177.328
10:15:00	10	5	1	1	2	(0 1 1;1 0 1)	0	1	1	182.784
10:15:00	10	5	2	0	2	(0 2 0;1 1 0;2 0 0)	0	2	0	210.065
10:15:00	10	5	2	1	2	(0 1 1;1 0 1)	0	1	1	218.25
10:15:00	10	5	3	0	2	(0 2 0;1 1 0;2 0 0)	0	2	0	245.531
10:15:00	10	5	3	1	2	(0 1 1;1 0 1)	0	1	1	253.715
10:15:00	10	5	4	0	2	(0 2 0;1 1 0;2 0 0)	0	2	0	280.996
10:15:00	10	5	4	1	2	(0 1 1;1 0 1)	0	1	1	289.181
10:15:00	10	5	5	0	2	(0 2 0;1 1 0;2 0 0)	0	2	0	316.462
10:15:00	10	5	5	1	2	(0 1 1;1 0 1)	0	1	1	327.374
10:15:00	10	5	6	0	2	(0 2 0;1 1 0;2 0 0)	0	2	0	354.655
10:15:00	10	5	6	1	2	(0 1 1;1 0 1)	0	1	1	365.568
10:15:00	10	5	7	0	2	(0 2 0;1 1 0;2 0 0)	0	2	0	392.849
10:15:00	10	5	7	1	2	(0 1 1;1 0 1)	0	1	1	406.49
10:15:00	10	5	8	0	2	(0 2 0;1 1 0;2 0 0)	0	2	0	433.771
10:15:00	10	5	8	1	2	(0 1 1;1 0 1)	0	1	1	447.412
10:15:00	10	5	9	0	2	(0 2 0;1 1 0;2 0 0)	0	2	0	474.693
10:15:00	10	5	9	1	2	(0 1 1;1 0 1)	0	1	1	488.333
10:15:00	10	5	10	0	2	(0 2 0;1 1 0;2 0 0)	0	2	0	515.615
10:15:00	10	5	10	1	2	(0 1 1;1 0 1)	0	1	1	531.983
10:15:00	10	5	11	0	2	(0 2 0;1 1 0;2 0 0)	0	2	0	559.264
10:15:00	10	5	11	1	2	(0 1 1;1 0 1)	0	1	1	575.633
10:15:00	10	5	12	0	2	(0 2 0;1 1 0;2 0 0)	0	2	0	602.914
10:15:00	10	5	12	1	2	(0 1 1;1 0 1)	0	1	1	622.011
10:15:00	10	5	13	0	2	(0 2 0;1 1 0;2 0 0)	0	2	0	649.292
10:15:00	10	5	13	1	2	(0 1 1;1 0 1)	0	1	1	668.389
10:15:00	10	6	0	0	2	(2 0 0)	2	0	0	177.328
10:15:00	10	6	0	1	2	(1 0 1)	1	0	1	182.784
10:15:00	10	6	1	0	2	(1 1 0;2 0 0)	1	1	0	210.065
10:15:00	10	6	1	1	2	(0 1 1;1 0 1)	0	1	1	218.25
10:15:00	10	6	2	0	2	(0 2 0;1 1 0;2 0 0)	0	2	0	245.531
10:15:00	10	6	2	1	2	(0 1 1;1 0 1)	0	1	1	253.715
10:15:00	10	6	3	0	2	(0 2 0;1 1 0;2 0 0)	0	2	0	280.996
10:15:00	10	6	3	1	2	(0 1 1;1 0 1)	0	1	1	289.181
10:15:00	10	6	4	0	2	(0 2 0;1 1 0;2 0 0)	0	2	0	316.462
10:15:00	10	6	4	1	2	(0 1 1;1 0 1)	0	1	1	327.374
10:15:00	10	6	5	0	2	(0 2 0;1 1 0;2 0 0)	0	2	0	354.655
10:15:00	10	6	5	1	2	(0 1 1;1 0 1)	0	1	1	365.568
10:15:00	10	6	6	0	2	(0 2 0;1 1 0;2 0 0)	0	2	0	392.849
10:15:00	10	6	6	1	2	(0 1 1;1 0 1)	0	1	1	406.49
10:15:00	10	6	7	0	2	(0 2 0;1 1 0;2 0 0)	0	2	0	433.771
10:15:00	10	6	7	1	2	(0 1 1;1 0 1)	0	1	1	447.412
10:15:00	10	6	8	0	2	(0 2 0;1 1 0;2 0 0)	0	2	0	474.693
10:15:00	10	6	8	1	2	(0 1 1;1 0 1)	0	1	1	488.333
10:15:00	10	6	9	0	2	(0 2 0;1 1 0;2 0 0)	0	2	0	515.615
10:15:00	10	6	9	1	2	(0 1 1;1 0 1)	0	1	1	531.983
10:15:00	10	6	10	0	2	(0 2 0;1 1 0;2 0 0)	0	2	0	559.264
10:15:00	10	6	10	1	2	(0 1 1;1 0 1)	0	1	1	575.633
10:15:00	10	6	11	0	2	(0 2 0;1 1 0;2 0 0)	0	2	0	602.914
10:15:00	10	6	11	1	2	(0 1 1;1 0 1)	0	1	1	622.011
10:15:00	10	6	12	0	2	(0 2 0;1 1 0;2 0 0)	0	2	0	649.292
10:15:00	10	6	12	1	2	(0 1 1;1 0 1)	0	1	1	668.389
10:15:00	10	7	0	0	2	(2 0 0)	2	0	0	210.065
10:15:00	10	7	0	1	2	(1 0 1)	1	0	1	218.25
10:15:00	10	7	1	0	2	(1 1 0;2 0 0)	1	1	0	245.531
10:15:00	10	7	1	1	2	(0 1 1;1 0 1)	0	1	1	253.715
10:15:00	10	7	2	0	2	(0 2 0;1 1 0;2 0 0)	0	2	0	280.996
10:15:00	10	7	2	1	2	(0 1 1;1 0 1)	0	1	1	289.181
10:15:00	10	7	3	0	2	(0 2 0;1 1 0;2 0 0)	0	2	0	316.462
10:15:00	10	7	3	1	2	(0 1 1;1 0 1)	0	1	1	327.374
10:15:00	10	7	4	0	2	(0 2 0;1 1 0;2 0 0)	0	2	0	354.655
10:15:00	10	7	4	1	2	(0 1 1;1 0 1)	0	1	1	365.568
10:15:00	10	7	5	0	2	(0 2 0;1 1 0;2 0 0)	0	2	0	392.849
10:15:00	10	7	5	1	2	(0 1 1;1 0 1)	0	1	1	406.49
10:15:00	10	7	6	0	2	(0 2 0;1 1 0;2 0 0)	0	2	0	433.771
10:15:00	10	7	6	1	2	(0 1 1;1 0 1)	0	1	1	447.412
10:15:00	10	7	7	0	2	(0 2 0;1 1 0;2 0 0)	0	2	0	474.693
10:15:00	10	7	7	1	2	(0 1 1;1 0 1)	0	1	1	488.333
10:15:00	10	7	8	0	2	(0 2 0;1 1 0;2 0 0)	0	2	0	515.615
10:15:00	10	7	8	1	2	(0 1 1;1 0 1)	0	1	1	531.983
10:15:00	10	7	9	0	2	(0 2 0;1 1 0;2 0 0)	0	2	0	559.264
10:15:00	10	7	9	1	2	(0 1 1;1 0 1)	0	1	1	575.633
10:15:00	10	7	10	0	2	(0 2 0;1 1 0;2 0 0)	0	2	0	602.914
10:15:00	10	7	10	1	2	(0 1 1;1 0 1)	0	1	1	622.011
10:15:00	10	7	11	0	2	(0 2 0;1 1 0;2 0 0)	0	2	0	649.292
10:15:00	10	7	11	1	2	(0 1 1;1 0 1)	0	1	1	668.389
10:15:00	10	8	0	0	2	(2 0 0)	2	0	0	245.531
10:15:00	10	8	0	1	2	(1 0 1)	1	0	1	253.715
10:15:00	10	8	1	0	2	(1 1 0;2 0 0)	1	1	0	280.996
10:15:00	10	8	1	1	2	(0 1 1;1 0 1)	0	1	1	289.181
10:15:00	10	8	2	0	2	(0 2 0;1 1 0;2 0 0)	0	2	0	316.462
10:15:00	10	8	2	1	2	(0 1 1;1 0 1)	0	1	1	327.374
10:15:00	10	8	3	0	2	(0 2 0;1 1 0;2 0 0)	0	2	0	354.655
10:15:00	10	8	3	1	2	(0 1 1;1 0 1)	0	1	1	365.568
10:15:00	10	8	4	0	2	(0 2 0;1 1 0;2 0 0)	0	2	0	392.849
10:15:00	10	8	4	1	2	(0 1 1;1 0 1)	0	1	1	406.49
10:15:00	10	8	5	0	2	(0 2 0;1 1 0;2 0 0)	0	2	0	433.771
10:15:00	10	8	5	1	2	(0 1 1;1 0 1)	0	1	1	447.412
10:15:00	10	8	6	0	2	(0 2 0;1 1 0;2 0 0)	0	2	0	474.693
10:15:00	10	8	6	1	2	(0 1 1;1 0 1)	0	1	1	488.333
10:15:00	10	8	7	0	2	(0 2 0;1 1 0;2 0 0)	0	2	0	515.615
10:15:00	10	8	7	1	2	(0 1 1;1 0 1)	0	1	1	531.983
10:15:00	10	8	8	0	2	(0 2 0;1 1 0;2 0 0)	0	2	0	559.264
10:15:00	10	8	8	1	2	(0 1 1;1 0 1)	0	1	1	575.633
10:15:00	10	8	9	0	2	(0 2 0;1 1 0;2 0 0)	0	2	0	602.914
10:15:00	10	8	9	1	2	(0 1 1;1 0 1)	0	1	1	622.011
10:15:00	10	8	10	0	2	(0 2 0;1 1 0;2 0 0)	0	2	0	649.292
10:15:00	10	8	10	1	2	(0 1 1;1 0 1)	0	1	1	668.389
10:15:00	10	9	0	0	2	(2 0 0)	2	0	0	280.996
10:15:00	10	9	0	1	2	(1 0 1)	1	0	1	289.181
10:15:00	10	9	1	0	2	(1 1 0;2 0 0)	1	1	0	316.462
10:15:00	10	9	1	1	2	(0 1 1;1 0 1)	0	1	1	327.374
10:15:00	10	9	2	0	2	(0 2 0;1 1 0;2 0 0)	0	2	0	354.655
10:15:00	10	9	2	1	2	(0 1 1;1 0 1)	0	1	1	365.568
10:15:00	10	9	3	0	2	(0 2 0;1 1 0;2 0 0)	0	2	0	392.849
10:15:00	10	9	3	1	2	(0 1 1;1 0 1)	0	1	1	406.49
10:15:00	10	9	4	0	2	(0 2 0;1 1 0;2 0 0)	0	2	0	433.771
10:15:00	10	9	4	1	2	(0 1 1;1 0 1)	0	1	1	447.412
10:15:00	10	9	5	0	2	(0 2 0;1 1 0;2 0 0)	0	2	0	474.693
10:15:00	10	9	5	1	2	(0 1 1;1 0 1)	0	1	1	488.333
10:15:00	10	9	6	0	2	(0 2 0;1 1 0;2 0 0)	0	2	0	515.615
10:15:00	10	9	6	1	2	(0 1 1;1 0 1)	0	1	1	531.983
10:15:00	10	9	7	0	2	(0 2 0;1 1 0;2 0 0)	0	2	0	559.264
10:15:00	10	9	7	1	2	(0 1 1;1 0 1)	0	1	1	575.633
10:15:00	10	9	8	0	2	(0 2 0;1 1 0;2 0 0)	0	2	0	602.914
10:15:00	10	9	8	1	2	(0 1 1;1 0 1)	0	1	1	622.011
10:15:00	10	9	9	0	2	(0 2 0;1 1 0;2 0 0)	0	2	0	649.292
10:15:00	10	9	9	1	2	(0 1 1;1 0 1)	0	1	1	668.389
10:15:00	10	10	0	0	2	(2 0 0)	2	0	0	316.462
10:15:00	10	10	0	1	2	(1 0 1)	1	0	1	327.374
10:15:00	10	10	1	0	2	(1 1 0;2 0 0)	1	1	0	354.655
10:15:00	10	10	1	1	2	(0 1 1;1 0 1)	0	1	1	365.568
10:15:00	10	10	2	0	2	(0 2 0;1 1 0;2 0 0)	0	2	0	392.849
10:15:00	10	10	2	1	2	(0 1 1;1 0 1)	0	1	1	406.49
10:15:00	10	10	3	0	2	(0 2 0;1 1 0;2 0 0)	0	2	0	433.771
10:15:00	10	10	3	1	2	(0 1 1;1 0 1)	0	1	1	447.412
10:15:00	10	10	4	0	2	(0 2 0;1 1 0;2 0 0)	0	2	0	474.693
10:15:00	10	10	4	1	2	(0 1 1;1 0 1)	0	1	1	488.333
10:15:00	10	10	5	0	2	(0 2 0;1 1 0;2 0 0)	0	2	0	515.615
10:15:00	10	10	5	1	2	(0 1 1;1 0 1)	0	1	1	531.983
10:15:00	10	10	6	0	2	(0 2 0;1 1 0;2 0 0)	0	2	0	559.264
10:15:00	10	10	6	1	2	(0 1 1;1 0 1)	0	1	1	575.633
10:15:00	10	10	7	0	2	(0 2 0;1 1 0;2 0 0)	0	2	0	602.914
10:15:00	10	10	7	1	2	(0 1 1;1 0 1)	0	1	1	622.011
10:15:00	10	10	8	0	2	(0 2 0;1 1 0;2 0 0)	0	2	0	649.292
10:15:00	10	10	8	1	2	(0 1 1;1 0 1)	0	1	1	668.389
10:30:00	11	0	0	0	3	(0 0 0)	0	0	0	0
10:30:00	11	0	0	1	3	(0 0 1)	0	0	1	0
10:30:00	11	0	1	0	3	(0 1 0)	0	1	0	30.0093
10:30:00	11	0	1	1	3	(0 1 1)	0	1	1	30.0093
10:30:00	11	0	2	0	3	(0 2 0)	0	2	0	60.0186
10:30:00	11	0	2	1	3	(0 2 1)	0	2	1	60.0186
10:30:00	11	0	3	0	3	(0 3 0)	0	3	0	90.0279
10:30:00	11	0	3	1	3	(0 2 1)	0	2	1	92.7561
10:30:00	11	0	4	0	3	(0 3 0)	0	3	0	122.765
10:30:00	11	0	4	1	3	(0 2 1)	0	2	1	125.493
10:30:00	11	0	5	0	3	(0 3 0)	0	3	0	155.503
10:30:00	11	0	5	1	3	(0 2 1)	0	2	1	160.959
10:30:00	11	0	6	0	3	(0 3 0)	0	3	0	190.968
10:30:00	11	0	6	1	3	(0 2 1)	0	2	1	196.425
10:30:00	11	0	7	0	3	(0 3 0)	0	3	0	226.434
10:30:00	11	0	7	1	3	(0 2 1)	0	2	1	231.89
10:30:00	11	0	8	0	3	(0 3 0)	0	3	0	261.899
10:30:00	11	0	8	1	3	(0 2 1)	0	2	1	270.084
10:30:00	11	0	9	0	3	(0 3 0)	0	3	0	300.093
10:30:00	11	0	9	1	3	(0 2 1)	0	2	1	308.277
10:30:00	11	0	10	0	3	(0 3 0)	0	3	0	338.287
10:30:00	11	0	10	1	3	(0 2 1)	0	2	1	349.199
10:30:00	11	0	11	0	3	(0 3 0)	0	3	0	379.209
10:30:00	11	0	11	1	3	(0 2 1)	0	2	1	390.121
10:30:00	11	0	12	0	3	(0 3 0)	0	3	0	420.13
10:30:00	11	0	12	1	3	(0 2 1)	0	2	1	431.043
10:30:00	11	0	13	0	3	(0 3 0)	0	3	0	461.052
10:30:00	11	0	13	1	3	(0 2 1)	0	2	1	474.693
10:30:00	11	0	14	0	3	(0 3 0)	0	3	0	504.702
10:30:00	11	0	14	1	3	(0 2 1)	0	2	1	518.343
10:30:00	11	0	15	0	3	(0 3 0)	0	3	0	548.352
10:30:00	11	0	15	1	3	(0 2 1)	0	2	1	564.721
10:30:00	11	0	16	0	3	(0 3 0)	0	3	0	594.73
10:30:00	11	0	16	1	3	(0 2 1)	0	2	1	611.099
10:30:00	11	0	17	0	3	(0 3 0)	0	3	0	641.108
10:30:00	11	0	17	1	3	(0 2 1)	0	2	1	657.477
10:30:00	11	0	18	0	3	(0 3 0)	0	3	0	687.486
10:30:00	11	0	18	1	3	(0 2 1)	0	2	1	706.583
10:30:00	11	0	19	0	3	(0 3 0)	0	3	0	736.592
10:30:00	11	0	19	1	3	(0 2 1)	0	2	1	755.689
10:30:00	11	0	20	0	3	(0 3 0)	0	3	0	785.698
10:30:00	11	0	20	1	3	(0 2 1)	0	2	1	807.523
10:30:00	11	1	0	0	3	(1 0 0)	1	0	0	30.0093
10:30:00	11	1	0	1	3	(1 0 1)	1	0	1	30.0093
10:30:00	11	1	1	0	3	(1 1 0)	1	1	0	60.0186
10:30:00	11	1	1	1	3	(1 1 1)	1	1	1	60.0186
10:30:00	11	1	2	0	3	(1 2 0)	1	2	0	90.0279
10:30:00	11	1	2	1	3	(0 2 1;1 1 1)	0	2	1	92.7561
10:30:00	11	1	3	0	3	(0 3 0;1 2 0)	0	3	0	122.765
10:30:00	11	1	3	1	3	(0 2 1;1 1 1)	0	2	1	125.493
10:30:00	11	1	4	0	3	(0 3 0;1 2 0)	0	3	0	155.503
10:30:00	11	1	4	1	3	(0 2 1;1 1 1)	0	2	1	160.959
10:30:00	11	1	5	0	3	(0 3 0;1 2 0)	0	3	0	190.968
10:30:00	11	1	5	1	3	(0 2 1;1 1 1)	0	2	1	196.425
10:30:00	11	1	6	0	3	(0 3 0;1 2 0)	0	3	0	226.434
10:30:00	11	1	6	1	3	(0 2 1;1 1 1)	0	2	1	231.89
10:30:00	11	1	7	0	3	(0 3 0;1 2 0)	0	3	0	261.899
10:30:00	11	1	7	1	3	(0 2 1;1 1 1)	0	2	1	270.084
10:30:00	11	1	8	0	3	(0 3 0;1 2 0)	0	3	0	300.093
10:30:00	11	1	8	1	3	(0 2 1;1 1 1)	0	2	1	308.277
10:30:00	11	1	9	0	3	(0 3 0;1 2 0)	0	3	0	338.287
10:30:00	11	1	9	1	3	(0 2 1;1 1 1)	0	2	1	349.199
10:30:00	11	1	10	0	3	(0 3 0;1 2 0)	0	3	0	379.209
10:30:00	11	1	10	1	3	(0 2 1;1 1 1)	0	2	1	390.121
10:30:00	11	1	11	0	3	(0 3 0;1 2 0)	0	3	0	420.13
10:30:00	11	1	11	1	3	(0 2 1;1 1 1)	0	2	1	431.043
10:30:00	11	1	12	0	3	(0 3 0;1 2 0)	0	3	0	461.052
10:30:00	11	1	12	1	3	(0 2 1;1 1 1)	0	2	1	474.693
10:30:00	11	1	13	0	3	(0 3 0;1 2 0)	0	3	0	504.702
10:30:00	11	1	13	1	3	(0 2 1;1 1 1)	0	2	1	518.343
10:30:00	11	1	14	0	3	(0 3 0;1 2 0)	0	3	0	548.352
10:30:00	11	1	14	1	3	(0 2 1;1 1 1)	0	2	1	564.721
10:30:00	11	1	15	0	3	(0 3 0;1 2 0)	0	3	0	594.73
10:30:00	11	1	15	1	3	(0 2 1;1 1 1)	0	2	1	611.099
10:30:00	11	1	16	0	3	(0 3 0;1 2 0)	0	3	0	641.108
10:30:00	11	1	16	1	3	(0 2 1;1 1 1)	0	2	1	657.477
10:30:00	11	1	17	0	3	(0 3 0;1 2 0)	0	3	0	687.486
10:30:00	11	1	17	1	3	(0 2 1;1 1 1)	0	2	1	706.583
10:30:00	11	1	18	0	3	(0 3 0;1 2 0)	0	3	0	736.592
10:30:00	11	1	18	1	3	(0 2 1;1 1 1)	0	2	1	755.689
10:30:00	11	1	19	0	3	(0 3 0;1 2 0)	0	3	0	785.698
10:30:00	11	1	19	1	3	(0 2 1;1 1 1)	0	2	1	807.523
10:30:00	11	2	0	0	3	(2 0 0)	2	0	0	60.0186
10:30:00	11	2	0	1	3	(2 0 1)	2	0	1	60.0186
10:30:00	11	2	1	0	3	(2 1 0)	2	1	0	90.0279
10:30:00	11	2	1	1	3	(1 1 1;2 0 1)	1	1	1	92.7561
10:30:00	11	2	2	0	3	(1 2 0;2 1 0)	1	2	0	122.765
10:30:00	11	2	2	1	3	(0 2 1;1 1 1;2 0 1)	0	2	1	125.493
10:30:00	11	2	3	0	3	(0 3 0;1 2 0;2 1 0)	0	3	0	155.503
10:30:00	11	2	3	1	3	(0 2 1;1 1 1;2 0 1)	0	2	1	160.959
10:30:00	11	2	4	0	3	(0 3 0;1 2 0;2 1 0)	0	3	0	190.968
10:30:00	11	2	4	1	3	(0 2 1;1 1 1;2 0 1)	0	2	1	196.425
10:30:00	11	2	5	0	3	(0 3 0;1 2 0;2 1 0)	0	3	0	226.434
10:30:00	11	2	5	1	3	(0 2 1;1 1 1;2 0 1)	0	2	1	231.89
10:30:00	11	2	6	0	3	(0 3 0;1 2 0;2 1 0)	0	3	0	261.899
10:30:00	11	2	6	1	3	(0 2 1;1 1 1;2 0 1)	0	2	1	270.084
10:30:00	11	2	7	0	3	(0 3 0;1 2 0;2 1 0)	0	3	0	300.093
10:30:00	11	2	7	1	3	(0 2 1;1 1 1;2 0 1)	0	2	1	308.277
10:30:00	11	2	8	0	3	(0 3 0;1 2 0;2 1 0)	0	3	0	338.287
10:30:00	11	2	8	1	3	(0 2 1;1 1 1;2 0 1)	0	2	1	349.199
10:30:00	11	2	9	0	3	(0 3 0;1 2 0;2 1 0)	0	3	0	379.209
10:30:00	11	2	9	1	3	(0 2 1;1 1 1;2 0 1)	0	2	1	390.121
10:30:00	11	2	10	0	3	(0 3 0;1 2 0;2 1 0)	0	3	0	420.13
10:30:00	11	2	10	1	3	(0 2 1;1 1 1;2 0 1)	0	2	1	431.043
10:30:00	11	2	11	0	3	(0 3 0;1 2 0;2 1 0)	0	3	0	461.052
10:30:00	11	2	11	1	3	(0 2 1;1 1 1;2 0 1)	0	2	1	474.693
10:30:00	11	2	12	0	3	(0 3 0;1 2 0;2 1 0)	0	3	0	504.702
10:30:00	11	2	12	1	3	(0 2 1;1 1 1;2 0 1)	0	2	1	518.343
10:30:00	11	2	13	0	3	(0 3 0;1 2 0;2 1 0)	0	3	0	548.352
10:30:00	11	2	13	1	3	(0 2 1;1 1 1;2 0 1)	0	2	1	564.721
10:30:00	11	2	14	0	3	(0 3 0;1 2 0;2 1 0)	0	3	0	594.73
10:30:00	11	2	14	1	3	(0 2 1;1 1 1;2 0 1)	0	2	1	611.099
10:30:00	11	2	15	0	3	(0 3 0;1 2 0;2 1 0)	0	3	0	641.108
10:30:00	11	2	15	1	3	(0 2 1;1 1 1;2 0 1)	0	2	1	657.477
10:30:00	11	2	16	0	3	(0 3 0;1 2 0;2 1 0)	0	3	0	687.486
10:30:00	11	2	16	1	3	(0 2 1;1 1 1;2 0 1)	0	2	1	706.583
10:30:00	11	2	17	0	3	(0 3 0;1 2 0;2 1 0)	0	3	0	736.592
10:30:00	11	2	17	1	3	(0 2 1;1 1 1;2 0 1)	0	2	1	755.689
10:30:00	11	2	18	0	3	(0 3 0;1 2 0;2 1 0)	0	3	0	785.698
10:30:00	11	2	18	1	3	(0 2 1;1 1 1;2 0 1)	0	2	1	807.523
10:30:00	11	3	0	0	3	(3 0 0)	3	0	0	90.0279
10:30:00	11	3	0	1	3	(2 0 1)	2	0	1	92.7561
10:30:00	11	3	1	0	3	(2 1 0;3 0 0)	2	1	0	122.765
10:30:00	11	3	1	1	3	(1 1 1;2 0 1)	1	1	1	125.493
10:30:00	11	3	2	0	3	(1 2 0;2 1 0;3 0 0)	3	0	0	155.503
10:30:00	11	3	2	1	3	(0 2 1;1 1 1;2 0 1)	0	2	1	160.959
10:30:00	11	3	3	0	3	(0 3 0;1 2 0;2 1 0;3 0 0)	0	3	0	190.968
10:30:00	11	3	3	1	3	(0 2 1;1 1 1;2 0 1)	0	2	1	196.425
10:30:00	11	3	4	0	3	(0 3 0;1 2 0;2 1 0;3 0 0)	0	3	0	226.434
10:30:00	11	3	4	1	3	(0 2 1;1 1 1;2 0 1)	0	2	1	231.89
10:30:00	11	3	5	0	3	(0 3 0;1 2 0;2 1 0;3 0 0)	0	3	0	261.899
10:30:00	11	3	5	1	3	(0 2 1;1 1 1;2 0 1)	0	2	1	270.084
10:30:00	11	3	6	0	3	(0 3 0;1 2 0;2 1 0;3 0 0)	0	3	0	300.093
10:30:00	11	3	6	1	3	(0 2 1;1 1 1;2 0 1)	0	2	1	308.277
10:30:00	11	3	7	0	3	(0 3 0;1 2 0;2 1 0;3 0 0)	0	3	0	338.287
10:30:00	11	3	7	1	3	(0 2 1;1 1 1;2 0 1)	0	2	1	349.199
10:30:00	11	3	8	0	3	(0 3 0;1 2 0;2 1 0;3 0 0)	0	3	0	379.209
10:30:00	11	3	8	1	3	(0 2 1;1 1 1;2 0 1)	0	2	1	390.121
10:30:00	11	3	9	0	3	(0 3 0;1 2 0;2 1 0;3 0 0)	0	3	0	420.13
10:30:00	11	3	9	1	3	(0 2 1;1 1 1;2 0 1)	0	2	1	431.043
10:30:00	11	3	10	0	3	(0 3 0;1 2 0;2 1 0;3 0 0)	0	3	0	461.052
10:30:00	11	3	10	1	3	(0 2 1;1 1 1;2 0 1)	0	2	1	474.693
10:30:00	11	3	11	0	3	(0 3 0;1 2 0;2 1 0;3 0 0)	0	3	0	504.702
10:30:00	11	3	11	1	3	(0 2 1;1 1 1;2 0 1)	0	2	1	518.343
10:30:00	11	3	12	0	3	(0 3 0;1 2 0;2 1 0;3 0 0)	0	3	0	548.352
10:30:00	11	3	12	1	3	(0 2 1;1 1 1;2 0 1)	0	2	1	564.721
10:30:00	11	3	13	0	3	(0 3 0;1 2 0;2 1 0;3 0 0)	0	3	0	594.73
10:30:00	11	3	13	1	3	(0 2 1;1 1 1;2 0 1)	0	2	1	611.099
10:30:00	11	3	14	0	3	(0 3 0;1 2 0;2 1 0;3 0 0)	0	3	0	641.108
10:30:00	11	3	14	1	3	(0 2 1;1 1 1;2 0 1)	0	2	1	657.477
10:30:00	11	3	15	0	3	(0 3 0;1 2 0;2 1 0;3 0 0)	0	3	0	687.486
10:30:00	11	3	15	1	3	(0 2 1;1 1 1;2 0 1)	0	2	1	706.583
10:30:00	11	3	16	0	3	(0 3 0;1 2 0;2 1 0;3 0 0)	0	3	0	736.592
10:30:00	11	3	16	1	3	(0 2 1;1 1 1;2 0 1)	0	2	1	755.689
10:30:00	11	3	17	0	3	(0 3 0;1 2 0;2 1 0;3 0 0)	0	3	0	785.698
10:30:00	11	3	17	1	3	(0 2 1;1 1 1;2 0 1)	0	2	1	807.523
10:30:00	11	4	0	0	3	(3 0 0)	3	0	0	122.765
10:30:00	11	4	0	1	3	(2 0 1)	2	0	1	125.493
10:30:00	11	4	1	0	3	(2 1 0;3 0 0)	3	0	0	155.503
10:30:00	11	4	1	1	3	(1 1 1;2 0 1)	1	1	1	160.959
10:30:00	11	4	2	0	3	(1 2 0;2 1 0;3 0 0)	1	2	0	190.968
10:30:00	11	4	2	1	3	(0 2 1;1 1 1;2 0 1)	0	2	1	196.425
10:30:00	11	4	3	0	3	(0 3 0;1 2 0;2 1 0;3 0 0)	0	3	0	226.434
10:30:00	11	4	3	1	3	(0 2 1;1 1 1;2 0 1)	0	2	1	231.89
10:30:00	11	4	4	0	3	(0 3 0;1 2 0;2 1 0;3 0 0)	0	3	0	261.899
10:30:00	11	4	4	1	3	(0 2 1;1 1 1;2 0 1)	0	2	1	270.084
10:30:00	11	4	5	0	3	(0 3 0;1 2 0;2 1 0;3 0 0)	0	3	0	300.093
10:30:00	11	4	5	1	3	(0 2 1;1 1 1;2 0 1)	0	2	1	308.277
10:30:00	11	4	6	0	3	(0 3 0;1 2 0;2 1 0;3 0 0)	0	3	0	338.287
10:30:00	11	4	6	1	3	(0 2 1;1 1 1;2 0 1)	0	2	1	349.199
10:30:00	11	4	7	0	3	(0 3 0;1 2 0;2 1 0;3 0 0)	0	3	0	379.209
10:30:00	11	4	7	1	3	(0 2 1;1 1 1;2 0 1)	0	2	1	390.121
10:30:00	11	4	8	0	3	(0 3 0;1 2 0;2 1 0;3 0 0)	0	3	0	420.13
10:30:00	11	4	8	1	3	(0 2 1;1 1 1;2 0 1)	0	2	1	431.043
10:30:00	11	4	9	0	3	(0 3 0;1 2 0;2 1 0;3 0 0)	0	3	0	461.052
10:30:00	11	4	9	1	3	(0 2 1;1 1 1;2 0 1)	0	2	1	474.693
10:30:00	11	4	10	0	3	(0 3 0;1 2 0;2 1 0;3 0 0)	0	3	0	504.702
10:30:00	11	4	10	1	3	(0 2 1;1 1 1;2 0 1)	0	2	1	518.343
10:30:00	11	4	11	0	3	(0 3 0;1 2 0;2 1 0;3 0 0)	0	3	0	548.352
10:30:00	11	4	11	1	3	(0 2 1;1 1 1;2 0 1)	0	2	1	564.721
10:30:00	11	4	12	0	3	(0 3 0;1 2 0;2 1 0;3 0 0)	0	3	0	594.73
10:30:00	11	4	12	1	3	(0 2 1;1 1 1;2 0 1)	0	2	1	611.099
10:30:00	11	4	13	0	3	(0 3 0;1 2 0;2 1 0;3 0 0)	0	3	0	641.108
10:30:00	11	4	13	1	3	(0 2 1;1 1 1;2 0 1)	0	2	1	657.477
10:30:00	11	4	14	0	3	(0 3 0;1 2 0;2 1 0;3 0 0)	0	3	0	687.486
10:30:00	11	4	14	1	3	(0 2 1;1 1 1;2 0 1)	0	2	1	706.583
10:30:00	11	4	15	0	3	(0 3 0;1 2 0;2 1 0;3 0 0)	0	3	0	736.592
10:30:00	11	4	15	1	3	(0 2 1;1 1 1;2 0 1)	0	2	1	755.689
10:30:00	11	4	16	0	3	(0 3 0;1 2 0;2 1 0;3 0 0)	0	3	0	785.698
10:30:00	11	4	16	1	3	(0 2 1;1 1 1;2 0 1)	0	2	1	807.523
10:30:00	11	5	0	0	3	(3 0 0)	3	0	0	155.503
10:30:00	11	5	0	1	3	(2 0 1)	2	0	1	160.959
10:30:00	11	5	1	0	3	(2 1 0;3 0 0)	2	1	0	190.968
10:30:00	11	5	1	1	3	(1 1 1;2 0 1)	1	1	1	196.425
10:30:00	11	5	2	0	3	(1 2 0;2 1 0;3 0 0)	1	2	0	226.434
10:30:00	11	5	2	1	3	(0 2 1;1 1 1;2 0 1)	0	2	1	231.89
10:30:00	11	5	3	0	3	(0 3 0;1 2 0;2 1 0;3 0 0)	0	3	0	261.899
10:30:00	11	5	3	1	3	(0 2 1;1 1 1;2 0 1)	0	2	1	270.084
10:30:00	11	5	4	0	3	(0 3 0;1 2 0;2 1 0;3 0 0)	0	3	0	300.093
10:30:00	11	5	4	1	3	(0 2 1;1 1 1;2 0 1)	0	2	1	308.277
10:30:00	11	5	5	0	3	(0 3 0;1 2 0;2 1 0;3 0 0)	0	3	0	338.287
10:30:00	11	5	5	1	3	(0 2 1;1 1 1;2 0 1)	0	2	1	349.199
10:30:00	11	5	6	0	3	(0 3 0;1 2 0;2 1 0;3 0 0)	0	3	0	379.209
10:30:00	11	5	6	1	3	(0 2 1;1 1 1;2 0 1)	0	2	1	390.121
10:30:00	11	5	7	0	3	(0 3 0;1 2 0;2 1 0;3 0 0)	0	3	0	420.13
10:30:00	11	5	7	1	3	(0 2 1;1 1 1;2 0 1)	0	2	1	431.043
10:30:00	11	5	8	0	3	(0 3 0;1 2 0;2 1 0;3 0 0)	0	3	0	461.052
10:30:00	11	5	8	1	3	(0 2 1;1 1 1;2 0 1)	0	2	1	474.693
10:30:00	11	5	9	0	3	(0 3 0;1 2 0;2 1 0;3 0 0)	0	3	0	504.702
10:30:00	11	5	9	1	3	(0 2 1;1 1 1;2 0 1)	0	2	1	518.343
10:30:00	11	5	10	0	3	(0 3 0;1 2 0;2 1 0;3 0 0)	0	3	0	548.352
10:30:00	11	5	10	1	3	(0 2 1;1 1 1;2 0 1)	0	2	1	564.721
10:30:00	11	5	11	0	3	(0 3 0;1 2 0;2 1 0;3 0 0)	0	3	0	594.73
10:30:00	11	5	11	1	3	(0 2 1;1 1 1;2 0 1)	0	2	1	611.099
10:30:00	11	5	12	0	3	(0 3 0;1 2 0;2 1 0;3 0 0)	0	3	0	641.108
10:30:00	11	5	12	1	3	(0 2 1;1 1 1;2 0 1)	0	2	1	657.477
10:30:00	11	5	13	0	3	(0 3 0;1 2 0;2 1 0;3 0 0)	0	3	0	687.486
10:30:00	11	5	13	1	3	(0 2 1;1 1 1;2 0 1)	0	2	1	706.583
10:30:00	11	5	14	0	3	(0 3 0;1 2 0;2 1 0;3 0 0)	0	3	0	736.592
10:30:00	11	5	14	1	3	(0 2 1;1 1 1;2 0 1)	0	2	1	755.689
10:30:00	11	5	15	0	3	(0 3 0;1 2 0;2 1 0;3 0 0)	0	3	0	785.698
10:30:00	11	5	15	1	3	(0 2 1;1 1 1;2 0 1)	0	2	1	807.523
10:30:00	11	6	0	0	3	(3 0 0)	3	0	0	190.968
10:30:00	11	6	0	1	3	(2 0 1)	2	0	1	196.425
10:30:00	11	6	1	0	3	(2 1 0;3 0 0)	2	1	0	226.434
10:30:00	11	6	1	1	3	(1 1 1;2 0 1)	1	1	1	231.89
10:30:00	11	6	2	0	3	(1 2 0;2 1 0;3 0 0)	1	2	0	261.899
10:30:00	11	6	2	1	3	(0 2 1;1 1 1;2 0 1)	0	2	1	270.084
10:30:00	11	6	3	0	3	(0 3 0;1 2 0;2 1 0;3 0 0)	0	3	0	300.093
10:30:00	11	6	3	1	3	(0 2 1;1 1 1;2 0 1)	0	2	1	308.277
10:30:00	11	6	4	0	3	(0 3 0;1 2 0;2 1 0;3 0 0)	0	3	0	338.287
10:30:00	11	6	4	1	3	(0 2 1;1 1 1;2 0 1)	0	2	1	349.199
10:30:00	11	6	5	0	3	(0 3 0;1 2 0;2 1 0;3 0 0)	0	3	0	379.209
10:30:00	11	6	5	1	3	(0 2 1;1 1 1;2 0 1)	0	2	1	390.121
10:30:00	11	6	6	0	3	(0 3 0;1 2 0;2 1 0;3 0 0)	0	3	0	420.13
10:30:00	11	6	6	1	3	(0 2 1;1 1 1;2 0 1)	0	2	1	431.043
10:30:00	11	6	7	0	3	(0 3 0;1 2 0;2 1 0;3 0 0)	0	3	0	461.052
10:30:00	11	6	7	1	3	(0 2 1;1 1 1;2 0 1)	0	2	1	474.693
10:30:00	11	6	8	0	3	(0 3 0;1 2 0;2 1 0;3 0 0)	0	3	0	504.702
10:30:00	11	6	8	1	3	(0 2 1;1 1 1;2 0 1)	0	2	1	518.343
10:30:00	11	6	9	0	3	(0 3 0;1 2 0;2 1 0;3 0 0)	0	3	0	548.352
10:30:00	11	6	9	1	3	(0 2 1;1 1 1;2 0 1)	0	2	1	564.721
10:30:00	11	6	10	0	3	(0 3 0;1 2 0;2 1 0;3 0 0)	0	3	0	594.73
10:30:00	11	6	10	1	3	(0 2 1;1 1 1;2 0 1)	0	2	1	611.099
10:30:00	11	6	11	0	3	(0 3 0;1 2 0;2 1 0;3 0 0)	0	3	0	641.108
10:30:00	11	6	11	1	3	(0 2 1;1 1 1;2 0 1)	0	2	1	657.477
10:30:00	11	6	12	0	3	(0 3 0;1 2 0;2 1 0;3 0 0)	0	3	0	687.486
10:30:00	11	6	12	1	3	(0 2 1;1 1 1;2 0 1)	0	2	1	706.583
10:30:00	11	6	13	0	3	(0 3 0;1 2 0;2 1 0;3 0 0)	0	3	0	736.592
10:30:00	11	6	13	1	3	(0 2 1;1 1 1;2 0 1)	0	2	1	755.689
10:30:00	11	6	14	0	3	(0 3 0;1 2 0;2 1 0;3 0 0)	0	3	0	785.698
10:30:00	11	6	14	1	3	(0 2 1;1 1 1;2 0 1)	0	2	1	807.523
10:30:00	11	7	0	0	3	(3 0 0)	3	0	0	226.434
10:30:00	11	7	0	1	3	(2 0 1)	2	0	1	231.89
10:30:00	11	7	1	0	3	(2 1 0;3 0 0)	2	1	0	261.899
10:30:00	11	7	1	1	3	(1 1 1;2 0 1)	1	1	1	270.084
10:30:00	11	7	2	0	3	(1 2 0;2 1 0;3 0 0)	1	2	0	300.093
10:30:00	11	7	2	1	3	(0 2 1;1 1 1;2 0 1)	0	2	1	308.277
10:30:00	11	7	3	0	3	(0 3 0;1 2 0;2 1 0;3 0 0)	0	3	0	338.287
10:30:00	11	7	3	1	3	(0 2 1;1 1 1;2 0 1)	0	2	1	349.199
10:30:00	11	7	4	0	3	(0 3 0;1 2 0;2 1 0;3 0 0)	0	3	0	379.209
10:30:00	11	7	4	1	3	(0 2 1;1 1 1;2 0 1)	0	2	1	390.121
10:30:00	11	7	5	0	3	(0 3 0;1 2 0;2 1 0;3 0 0)	0	3	0	420.13
10:30:00	11	7	5	1	3	(0 2 1;1 1 1;2 0 1)	0	2	1	431.043
10:30:00	11	7	6	0	3	(0 3 0;1 2 0;2 1 0;3 0 0)	0	3	0	461.052
10:30:00	11	7	6	1	3	(0 2 1;1 1 1;2 0 1)	0	2	1	474.693
10:30:00	11	7	7	0	3	(0 3 0;1 2 0;2 1 0;3 0 0)	0	3	0	504.702
10:30:00	11	7	7	1	3	(0 2 1;1 1 1;2 0 1)	0	2	1	518.343
10:30:00	11	7	8	0	3	(0 3 0;1 2 0;2 1 0;3 0 0)	0	3	0	548.352
10:30:00	11	7	8	1	3	(0 2 1;1 1 1;2 0 1)	0	2	1	564.721
10:30:00	11	7	9	0	3	(0 3 0;1 2 0;2 1 0;3 0 0)	0	3	0	594.73
10:30:00	11	7	9	1	3	(0 2 1;1 1 1;2 0 1)	0	2	1	611.099
10:30:00	11	7	10	0	3	(0 3 0;1 2 0;2 1 0;3 0 0)	0	3	0	641.108
10:30:00	11	7	10	1	3	(0 2 1;1 1 1;2 0 1)	0	2	1	657.477
10:30:00	11	7	11	0	3	(0 3 0;1 2 0;2 1 0;3 0 0)	0	3	0	687.486
10:30:00	11	7	11	1	3	(0 2 1;1 1 1;2 0 1)	0	2	1	706.583
10:30:00	11	7	12	0	3	(0 3 0;1 2 0;2 1 0;3 0 0)	0	3	0	736.592
10:30:00	11	7	12	1	3	(0 2 1;1 1 1;2 0 1)	0	2	1	755.689
10:30:00	11	7	13	0	3	(0 3 0;1 2 0;2 1 0;3 0 0)	0	3	0	785.698
10:30:00	11	7	13	1	3	(0 2 1;1 1 1;2 0 1)	0	2	1	807.523
10:30:00	11	8	0	0	3	(3 0 0)	3	0	0	261.899
10:30:00	11	8	0	1	3	(2 0 1)	2	0	1	270.084
10:30:00	11	8	1	0	3	(2 1 0;3 0 0)	2	1	0	300.093
10:30:00	11	8	1	1	3	(1 1 1;2 0 1)	1	1	1	308.277
10:30:00	11	8	2	0	3	(1 2 0;2 1 0;3 0 0)	1	2	0	338.287
10:30:00	11	8	2	1	3	(0 2 1;1 1 1;2 0 1)	0	2	1	349.199
10:30:00	11	8	3	0	3	(0 3 0;1 2 0;2 1 0;3 0 0)	0	3	0	379.209
10:30:00	11	8	3	1	3	(0 2 1;1 1 1;2 0 1)	0	2	1	390.121
10:30:00	11	8	4	0	3	(0 3 0;1 2 0;2 1 0;3 0 0)	0	3	0	420.13
10:30:00	11	8	4	1	3	(0 2 1;1 1 1;2 0 1)	0	2	1	431.043
10:30:00	11	8	5	0	3	(0 3 0;1 2 0;2 1 0;3 0 0)	0	3	0	461.052
10:30:00	11	8	5	1	3	(0 2 1;1 1 1;2 0 1)	0	2	1	474.693
10:30:00	11	8	6	0	3	(0 3 0;1 2 0;2 1 0;3 0 0)	0	3	0	504.702
10:30:00	11	8	6	1	3	(0 2 1;1 1 1;2 0 1)	0	2	1	518.343
10:30:00	11	8	7	0	3	(0 3 0;1 2 0;2 1 0;3 0 0)	0	3	0	548.352
10:30:00	11	8	7	1	3	(0 2 1;1 1 1;2 0 1)	0	2	1	564.721
10:30:00	11	8	8	0	3	(0 3 0;1 2 0;2 1 0;3 0 0)	0	3	0	594.73
10:30:00	11	8	8	1	3	(0 2 1;1 1 1;2 0 1)	0	2	1	611.099
10:30:00	11	8	9	0	3	(0 3 0;1 2 0;2 1 0;3 0 0)	0	3	0	641.108
10:30:00	11	8	9	1	3	(0 2 1;1 1 1;2 0 1)	0	2	1	657.477
10:30:00	11	8	10	0	3	(0 3 0;1 2 0;2 1 0;3 0 0)	0	3	0	687.486
10:30:00	11	8	10	1	3	(0 2 1;1 1 1;2 0 1)	0	2	1	706.583
10:30:00	11	8	11	0	3	(0 3 0;1 2 0;2 1 0;3 0 0)	0	3	0	736.592
10:30:00	11	8	11	1	3	(0 2 1;1 1 1;2 0 1)	0	2	1	755.689
10:30:00	11	8	12	0	3	(0 3 0;1 2 0;2 1 0;3 0 0)	0	3	0	785.698
10:30:00	11	8	12	1	3	(0 2 1;1 1 1;2 0 1)	0	2	1	807.523
10:30:00	11	9	0	0	3	(3 0 0)	3	0	0	300.093
10:30:00	11	9	0	1	3	(2 0 1)	2	0	1	308.277
10:30:00	11	9	1	0	3	(2 1 0;3 0 0)	2	1	0	338.287
10:30:00	11	9	1	1	3	(1 1 1;2 0 1)	1	1	1	349.199
10:30:00	11	9	2	0	3	(1 2 0;2 1 0;3 0 0)	1	2	0	379.209
10:30:00	11	9	2	1	3	(0 2 1;1 1 1;2 0 1)	0	2	1	390.121
10:30:00	11	9	3	0	3	(0 3 0;1 2 0;2 1 0;3 0 0)	0	3	0	420.13
10:30:00	11	9	3	1	3	(0 2 1;1 1 1;2 0 1)	0	2	1	431.043
10:30:00	11	9	4	0	3	(0 3 0;1 2 0;2 1 0;3 0 0)	0	3	0	461.052
10:30:00	11	9	4	1	3	(0 2 1;1 1 1;2 0 1)	0	2	1	474.693
10:30:00	11	9	5	0	3	(0 3 0;1 2 0;2 1 0;3 0 0)	0	3	0	504.702
10:30:00	11	9	5	1	3	(0 2 1;1 1 1;2 0 1)	0	2	1	518.343
10:30:00	11	9	6	0	3	(0 3 0;1 2 0;2 1 0;3 0 0)	0	3	0	548.352
10:30:00	11	9	6	1	3	(0 2 1;1 1 1;2 0 1)	0	2	1	564.721
10:30:00	11	9	7	0	3	(0 3 0;1 2 0;2 1 0;3 0 0)	0	3	0	594.73
10:30:00	11	9	7	1	3	(0 2 1;1 1 1;2 0 1)	0	2	1	611.099
10:30:00	11	9	8	0	3	(0 3 0;1 2 0;2 1 0;3 0 0)	0	3	0	641.108
10:30:00	11	9	8	1	3	(0 2 1;1 1 1;2 0 1)	0	2	1	657.477
10:30:00	11	9	9	0	3	(0 3 0;1 2 0;2 1 0;3 0 0)	0	3	0	687.486
10:30:00	11	9	9	1	3	(0 2 1;1 1 1;2 0 1)	0	2	1	706.583
10:30:00	11	9	10	0	3	(0 3 0;1 2 0;2 1 0;3 0 0)	0	3	0	736.592
10:30:00	11	9	10	1	3	(0 2 1;1 1 1;2 0 1)	0	2	1	755.689
10:30:00	11	9	11	0	3	(0 3 0;1 2 0;2 1 0;3 0 0)	0	3	0	785.698
10:30:00	11	9	11	1	3	(0 2 1;1 1 1;2 0 1)	0	2	1	807.523
10:30:00	11	10	0	0	3	(3 0 0)	3	0	0	338.287
10:30:00	11	10	0	1	3	(2 0 1)	2	0	1	349.199
10:30:00	11	10	1	0	3	(2 1 0;3 0 0)	2	1	0	379.209
10:30:00	11	10	1	1	3	(1 1 1;2 0 1)	1	1	1	390.121
10:30:00	11	10	2	0	3	(1 2 0;2 1 0;3 0 0)	3	0	0	420.13
10:30:00	11	10	2	1	3	(0 2 1;1 1 1;2 0 1)	0	2	1	431.043
10:30:00	11	10	3	0	3	(0 3 0;1 2 0;2 1 0;3 0 0)	0	3	0	461.052
10:30:00	11	10	3	1	3	(0 2 1;1 1 1;2 0 1)	0	2	1	474.693
10:30:00	11	10	4	0	3	(0 3 0;1 2 0;2 1 0;3 0 0)	0	3	0	504.702
10:30:00	11	10	4	1	3	(0 2 1;1 1 1;2 0 1)	0	2	1	518.343
10:30:00	11	10	5	0	3	(0 3 0;1 2 0;2 1 0;3 0 0)	0	3	0	548.352
10:30:00	11	10	5	1	3	(0 2 1;1 1 1;2 0 1)	0	2	1	564.721
10:30:00	11	10	6	0	3	(0 3 0;1 2 0;2 1 0;3 0 0)	0	3	0	594.73
10:30:00	11	10	6	1	3	(0 2 1;1 1 1;2 0 1)	0	2	1	611.099
10:30:00	11	10	7	0	3	(0 3 0;1 2 0;2 1 0;3 0 0)	0	3	0	641.108
10:30:00	11	10	7	1	3	(0 2 1;1 1 1;2 0 1)	0	2	1	657.477
10:30:00	11	10	8	0	3	(0 3 0;1 2 0;2 1 0;3 0 0)	0	3	0	687.486
10:30:00	11	10	8	1	3	(0 2 1;1 1 1;2 0 1)	0	2	1	706.583
10:30:00	11	10	9	0	3	(0 3 0;1 2 0;2 1 0;3 0 0)	0	3	0	736.592
10:30:00	11	10	9	1	3	(0 2 1;1 1 1;2 0 1)	0	2	1	755.689
10:30:00	11	10	10	0	3	(0 3 0;1 2 0;2 1 0;3 0 0)	0	3	0	785.698
10:30:00	11	10	10	1	3	(0 2 1;1 1 1;2 0 1)	0	2	1	807.523
10:30:00	11	11	0	0	3	(3 0 0)	3	0	0	379.209
10:30:00	11	11	0	1	3	(2 0 1)	2	0	1	390.121
10:30:00	11	11	1	0	3	(2 1 0;3 0 0)	3	0	0	420.13
10:30:00	11	11	1	1	3	(1 1 1;2 0 1)	1	1	1	431.043
10:30:00	11	11	2	0	3	(1 2 0;2 1 0;3 0 0)	3	0	0	461.052
10:30:00	11	11	2	1	3	(0 2 1;1 1 1;2 0 1)	0	2	1	474.693
10:30:00	11	11	3	0	3	(0 3 0;1 2 0;2 1 0;3 0 0)	0	3	0	504.702
10:30:00	11	11	3	1	3	(0 2 1;1 1 1;2 0 1)	0	2	1	518.343
10:30:00	11	11	4	0	3	(0 3 0;1 2 0;2 1 0;3 0 0)	0	3	0	548.352
10:30:00	11	11	4	1	3	(0 2 1;1 1 1;2 0 1)	0	2	1	564.721
10:30:00	11	11	5	0	3	(0 3 0;1 2 0;2 1 0;3 0 0)	0	3	0	594.73
10:30:00	11	11	5	1	3	(0 2 1;1 1 1;2 0 1)	0	2	1	611.099
10:30:00	11	11	6	0	3	(0 3 0;1 2 0;2 1 0;3 0 0)	0	3	0	641.108
10:30:00	11	11	6	1	3	(0 2 1;1 1 1;2 0 1)	0	2	1	657.477
10:30:00	11	11	7	0	3	(0 3 0;1 2 0;2 1 0;3 0 0)	0	3	0	687.486
10:30:00	11	11	7	1	3	(0 2 1;1 1 1;2 0 1)	0	2	1	706.583
10:30:00	11	11	8	0	3	(0 3 0;1 2 0;2 1 0;3 0 0)	0	3	0	736.592
10:30:00	11	11	8	1	3	(0 2 1;1 1 1;2 0 1)	0	2	1	755.689
10:30:00	11	11	9	0	3	(0 3 0;1 2 0;2 1 0;3 0 0)	0	3	0	785.698
10:30:00	11	11	9	1	3	(0 2 1;1 1 1;2 0 1)	0	2	1	807.523
10:45:00	12	0	0	0	2	(0 0 0)	0	0	0	0
10:45:00	12	0	0	1	2	(0 0 1)	0	0	1	0
10:45:00	12	0	1	0	2	(0 1 0)	0	1	0	32.7374
10:45:00	12	0	1	1	2	(0 1 1)	0	1	1	32.7374
10:45:00	12	0	2	0	2	(0 2 0)	0	2	0	65.4749
10:45:00	12	0	2	1	2	(0 1 1)	0	1	1	68.203
10:45:00	12	0	3	0	2	(0 2 0)	0	2	0	100.94
10:45:00	12	0	3	1	2	(0 1 1)	0	1	1	103.669
10:45:00	12	0	4	0	2	(0 2 0)	0	2	0	136.406
10:45:00	12	0	4	1	2	(0 1 1)	0	1	1	139.134
10:45:00	12	0	5	0	2	(0 2 0)	0	2	0	171.872
10:45:00	12	0	5	1	2	(0 1 1)	0	1	1	177.328
10:45:00	12	0	6	0	2	(0 2 0)	0	2	0	210.065
10:45:00	12	0	6	1	2	(0 1 1)	0	1	1	215.521
10:45:00	12	0	7	0	2	(0 2 0)	0	2	0	248.259
10:45:00	12	0	7	1	2	(0 1 1)	0	1	1	256.443
10:45:00	12	0	8	0	2	(0 2 0)	0	2	0	289.181
10:45:00	12	0	8	1	2	(0 1 1)	0	1	1	297.365
10:45:00	12	0	9	0	2	(0 2 0)	0	2	0	330.102
10:45:00	12	0	9	1	2	(0 1 1)	0	1	1	338.287
10:45:00	12	0	10	0	2	(0 2 0)	0	2	0	371.024
10:45:00	12	0	10	1	2	(0 1 1)	0	1	1	381.937
10:45:00	12	0	11	0	2	(0 2 0)	0	2	0	414.674
10:45:00	12	0	11	1	2	(0 1 1)	0	1	1	425.587
10:45:00	12	0	12	0	2	(0 2 0)	0	2	0	458.324
10:45:00	12	0	12	1	2	(0 1 1)	0	1	1	471.965
10:45:00	12	0	13	0	2	(0 2 0)	0	2	0	504.702
10:45:00	12	0	13	1	2	(0 1 1)	0	1	1	518.343
10:45:00	12	0	14	0	2	(0 2 0)	0	2	0	551.08
10:45:00	12	0	14	1	2	(0 1 1)	0	1	1	564.721
10:45:00	12	0	15	0	2	(0 2 0)	0	2	0	597.458
10:45:00	12	0	15	1	2	(0 1 1)	0	1	1	613.827
10:45:00	12	0	16	0	2	(0 2 0)	0	2	0	646.564
10:45:00	12	0	16	1	2	(0 1 1)	0	1	1	662.933
10:45:00	12	0	17	0	2	(0 2 0)	0	2	0	695.67
10:45:00	12	0	17	1	2	(0 1 1)	0	1	1	714.767
10:45:00	12	0	18	0	2	(0 2 0)	0	2	0	747.505
10:45:00	12	0	18	1	2	(0 1 1)	0	1	1	766.601
10:45:00	12	0	19	0	2	(0 2 0)	0	2	0	799.339
10:45:00	12	0	19	1	2	(0 1 1)	0	1	1	818.436
10:45:00	12	0	20	0	2	(0 2 0)	0	2	0	851.173
10:45:00	12	0	20	1	2	(0 1 1)	0	1	1	872.998
10:45:00	12	0	21	0	2	(0 2 0)	0	2	0	905.736
10:45:00	12	0	21	1	2	(0 1 1)	0	1	1	927.561
10:45:00	12	1	0	0	2	(1 0 0)	1	0	0	32.7374
10:45:00	12	1	0	1	2	(1 0 1)	1	0	1	32.7374
10:45:00	12	1	1	0	2	(1 1 0)	1	1	0	65.4749
10:45:00	12	1	1	1	2	(0 1 1;1 0 1)	0	1	1	68.203
10:45:00	12	1	2	0	2	(0 2 0;1 1 0)	0	2	0	100.94
10:45:00	12	1	2	1	2	(0 1 1;1 0 1)	0	1	1	103.669
10:45:00	12	1	3	0	2	(0 2 0;1 1 0)	0	2	0	136.406
10:45:00	12	1	3	1	2	(0 1 1;1 0 1)	0	1	1	139.134
10:45:00	12	1	4	0	2	(0 2 0;1 1 0)	0	2	0	171.872
10:45:00	12	1	4	1	2	(0 1 1;1 0 1)	0	1	1	177.328
10:45:00	12	1	5	0	2	(0 2 0;1 1 0)	0	2	0	210.065
10:45:00	12	1	5	1	2	(0 1 1;1 0 1)	0	1	1	215.521
10:45:00	12	1	6	0	2	(0 2 0;1 1 0)	0	2	0	248.259
10:45:00	12	1	6	1	2	(0 1 1;1 0 1)	0	1	1	256.443
10:45:00	12	1	7	0	2	(0 2 0;1 1 0)	0	2	0	289.181
10:45:00	12	1	7	1	2	(0 1 1;1 0 1)	0	1	1	297.365
10:45:00	12	1	8	0	2	(0 2 0;1 1 0)	0	2	0	330.102
10:45:00	12	1	8	1	2	(0 1 1;1 0 1)	0	1	1	338.287
10:45:00	12	1	9	0	2	(0 2 0;1 1 0)	0	2	0	371.024
10:45:00	12	1	9	1	2	(0 1 1;1 0 1)	0	1	1	381.937
10:45:00	12	1	10	0	2	(0 2 0;1 1 0)	0	2	0	414.674
10:45:00	12	1	10	1	2	(0 1 1;1 0 1)	0	1	1	425.587
10:45:00	12	1	11	0	2	(0 2 0;1 1 0)	0	2	0	458.324
10:45:00	12	1	11	1	2	(0 1 1;1 0 1)	0	1	1	471.965
10:45:00	12	1	12	0	2	(0 2 0;1 1 0)	0	2	0	504.702
10:45:00	12	1	12	1	2	(0 1 1;1 0 1)	0	1	1	518.343
10:45:00	12	1	13	0	2	(0 2 0;1 1 0)	0	2	0	551.08
10:45:00	12	1	13	1	2	(0 1 1;1 0 1)	0	1	1	564.721
10:45:00	12	1	14	0	2	(0 2 0;1 1 0)	0	2	0	597.458
10:45:00	12	1	14	1	2	(0 1 1;1 0 1)	0	1	1	613.827
10:45:00	12	1	15	0	2	(0 2 0;1 1 0)	0	2	0	646.564
10:45:00	12	1	15	1	2	(0 1 1;1 0 1)	0	1	1	662.933
10:45:00	12	1	16	0	2	(0 2 0;1 1 0)	0	2	0	695.67
10:45:00	12	1	16	1	2	(0 1 1;1 0 1)	0	1	1	714.767
10:45:00	12	1	17	0	2	(0 2 0;1 1 0)	0	2	0	747.505
10:45:00	12	1	17	1	2	(0 1 1;1 0 1)	0	1	1	766.601
10:45:00	12	1	18	0	2	(0 2 0;1 1 0)	0	2	0	799.339
10:45:00	12	1	18	1	2	(0 1 1;1 0 1)	0	1	1	818.436
10:45:00	12	1	19	0	2	(0 2 0;1 1 0)	0	2	0	851.173
10:45:00	12	1	19	1	2	(0 1 1;1 0 1)	0	1	1	872.998
10:45:00	12	1	20	0	2	(0 2 0;1 1 0)	0	2	0	905.736
10:45:00	12	1	20	1	2	(0 1 1;1 0 1)	0	1	1	927.561
10:45:00	12	2	0	0	2	(2 0 0)	2	0	0	65.4749
10:45:00	12	2	0	1	2	(1 0 1)	1	0	1	68.203
10:45:00	12	2	1	0	2	(1 1 0;2 0 0)	1	1	0	100.94
10:45:00	12	2	1	1	2	(0 1 1;1 0 1)	0	1	1	103.669
10:45:00	12	2	2	0	2	(0 2 0;1 1 0;2 0 0)	0	2	0	136.406
10:45:00	12	2	2	1	2	(0 1 1;1 0 1)	0	1	1	139.134
10:45:00	12	2	3	0	2	(0 2 0;1 1 0;2 0 0)	0	2	0	171.872
10:45:00	12	2	3	1	2	(0 1 1;1 0 1)	0	1	1	177.328
10:45:00	12	2	4	0	2	(0 2 0;1 1 0;2 0 0)	0	2	0	210.065
10:45:00	12	2	4	1	2	(0 1 1;1 0 1)	0	1	1	215.521
10:45:00	12	2	5	0	2	(0 2 0;1 1 0;2 0 0)	0	2	0	248.259
10:45:00	12	2	5	1	2	(0 1 1;1 0 1)	0	1	1	256.443
10:45:00	12	2	6	0	2	(0 2 0;1 1 0;2 0 0)	0	2	0	289.181
10:45:00	12	2	6	1	2	(0 1 1;1 0 1)	0	1	1	297.365
10:45:00	12	2	7	0	2	(0 2 0;1 1 0;2 0 0)	0	2	0	330.102
10:45:00	12	2	7	1	2	(0 1 1;1 0 1)	0	1	1	338.287
10:45:00	12	2	8	0	2	(0 2 0;1 1 0;2 0 0)	0	2	0	371.024
10:45:00	12	2	8	1	2	(0 1 1;1 0 1)	0	1	1	381.937
10:45:00	12	2	9	0	2	(0 2 0;1 1 0;2 0 0)	0	2	0	414.674
10:45:00	12	2	9	1	2	(0 1 1;1 0 1)	0	1	1	425.587
10:45:00	12	2	10	0	2	(0 2 0;1 1 0;2 0 0)	0	2	0	458.324
10:45:00	12	2	10	1	2	(0 1 1;1 0 1)	0	1	1	471.965
10:45:00	12	2	11	0	2	(0 2 0;1 1 0;2 0 0)	0	2	0	504.702
10:45:00	12	2	11	1	2	(0 1 1;1 0 1)	0	1	1	518.343
10:45:00	12	2	12	0	2	(0 2 0;1 1 0;2 0 0)	0	2	0	551.08
10:45:00	12	2	12	1	2	(0 1 1;1 0 1)	0	1	1	564.721
10:45:00	12	2	13	0	2	(0 2 0;1 1 0;2 0 0)	0	2	0	597.458
10:45:00	12	2	13	1	2	(0 1 1;1 0 1)	0	1	1	613.827
10:45:00	12	2	14	0	2	(0 2 0;1 1 0;2 0 0)	0	2	0	646.564
10:45:00	12	2	14	1	2	(0 1 1;1 0 1)	0	1	1	662.933
10:45:00	12	2	15	0	2	(0 2 0;1 1 0;2 0 0)	0	2	0	695.67
10:45:00	12	2	15	1	2	(0 1 1;1 0 1)	0	1	1	714.767
10:45:00	12	2	16	0	2	(0 2 0;1 1 0;2 0 0)	0	2	0	747.505
10:45:00	12	2	16	1	2	(0 1 1;1 0 1)	0	1	1	766.601
10:45:00	12	2	17	0	2	(0 2 0;1 1 0;2 0 0)	0	2	0	799.339
10:45:00	12	2	17	1	2	(0 1 1;1 0 1)	0	1	1	818.436
10:45:00	12	2	18	0	2	(0 2 0;1 1 0;2 0 0)	0	2	0	851.173
10:45:00	12	2	18	1	2	(0 1 1;1 0 1)	0	1	1	872.998
10:45:00	12	2	19	0	2	(0 2 0;1 1 0;2 0 0)	0	2	0	905.736
10:45:00	12	2	19	1	2	(0 1 1;1 0 1)	0	1	1	927.561
10:45:00	12	3	0	0	2	(2 0 0)	2	0	0	100.94
10:45:00	12	3	0	1	2	(1 0 1)	1	0	1	103.669
10:45:00	12	3	1	0	2	(1 1 0;2 0 0)	1	1	0	136.406
10:45:00	12	3	1	1	2	(0 1 1;1 0 1)	0	1	1	139.134
10:45:00	12	3	2	0	2	(0 2 0;1 1 0;2 0 0)	0	2	0	171.872
10:45:00	12	3	2	1	2	(0 1 1;1 0 1)	0	1	1	177.328
10:45:00	12	3	3	0	2	(0 2 0;1 1 0;2 0 0)	0	2	0	210.065
10:45:00	12	3	3	1	2	(0 1 1;1 0 1)	0	1	1	215.521
10:45:00	12	3	4	0	2	(0 2 0;1 1 0;2 0 0)	0	2	0	248.259
10:45:00	12	3	4	1	2	(0 1 1;1 0 1)	0	1	1	256.443
10:45:00	12	3	5	0	2	(0 2 0;1 1 0;2 0 0)	0	2	0	289.181
10:45:00	12	3	5	1	2	(0 1 1;1 0 1)	0	1	1	297.365
10:45:00	12	3	6	0	2	(0 2 0;1 1 0;2 0 0)	0	2	0	330.102
10:45:00	12	3	6	1	2	(0 1 1;1 0 1)	0	1	1	338.287
10:45:00	12	3	7	0	2	(0 2 0;1 1 0;2 0 0)	0	2	0	371.024
10:45:00	12	3	7	1	2	(0 1 1;1 0 1)	0	1	1	381.937
10:45:00	12	3	8	0	2	(0 2 0;1 1 0;2 0 0)	0	2	0	414.674
10:45:00	12	3	8	1	2	(0 1 1;1 0 1)	0	1	1	425.587
10:45:00	12	3	9	0	2	(0 2 0;1 1 0;2 0 0)	0	2	0	458.324
10:45:00	12	3	9	1	2	(0 1 1;1 0 1)	0	1	1	471.965
10:45:00	12	3	10	0	2	(0 2 0;1 1 0;2 0 0)	0	2	0	504.702
10:45:00	12	3	10	1	2	(0 1 1;1 0 1)	0	1	1	518.343
10:45:00	12	3	11	0	2	(0 2 0;1 1 0;2 0 0)	0	2	0	551.08
10:45:00	12	3	11	1	2	(0 1 1;1 0 1)	0	1	1	564.721
10:45:00	12	3	12	0	2	(0 2 0;1 1 0;2 0 0)	0	2	0	597.458
10:45:00	12	3	12	1	2	(0 1 1;1 0 1)	0	1	1	613.827
10:45:00	12	3	13	0	2	(0 2 0;1 1 0;2 0 0)	0	2	0	646.564
10:45:00	12	3	13	1	2	(0 1 1;1 0 1)	0	1	1	662.933
10:45:00	12	3	14	0	2	(0 2 0;1 1 0;2 0 0)	0	2	0	695.67
10:45:00	12	3	14	1	2	(0 1 1;1 0 1)	0	1	1	714.767
10:45:00	12	3	15	0	2	(0 2 0;1 1 0;2 0 0)	0	2	0	747.505
10:45:00	12	3	15	1	2	(0 1 1;1 0 1)	0	1	1	766.601
10:45:00	12	3	16	0	2	(0 2 0;1 1 0;2 0 0)	0	2	0	799.339
10:45:00	12	3	16	1	2	(0 1 1;1 0 1)	0	1	1	818.436
10:45:00	12	3	17	0	2	(0 2 0;1 1 0;2 0 0)	0	2	0	851.173
10:45:00	12	3	17	1	2	(0 1 1;1 0 1)	0	1	1	872.998
10:45:00	12	3	18	0	2	(0 2 0;1 1 0;2 0 0)	0	2	0	905.736
10:45:00	12	3	18	1	2	(0 1 1;1 0 1)	0	1	1	927.561
10:45:00	12	4	0	0	2	(2 0 0)	2	0	0	136.406
10:45:00	12	4	0	1	2	(1 0 1)	1	0	1	139.134
10:45:00	12	4	1	0	2	(1 1 0;2 0 0)	1	1	0	171.872
10:45:00	12	4	1	1	2	(0 1 1;1 0 1)	0	1	1	177.328
10:45:00	12	4	2	0	2	(0 2 0;1 1 0;2 0 0)	0	2	0	210.065
10:45:00	12	4	2	1	2	(0 1 1;1 0 1)	0	1	1	215.521
10:45:00	12	4	3	0	2	(0 2 0;1 1 0;2 0 0)	0	2	0	248.259
10:45:00	12	4	3	1	2	(0 1 1;1 0 1)	0	1	1	256.443
10:45:00	12	4	4	0	2	(0 2 0;1 1 0;2 0 0)	0	2	0	289.181
10:45:00	12	4	4	1	2	(0 1 1;1 0 1)	0	1	1	297.365
10:45:00	12	4	5	0	2	(0 2 0;1 1 0;2 0 0)	0	2	0	330.102
10:45:00	12	4	5	1	2	(0 1 1;1 0 1)	0	1	1	338.287
10:45:00	12	4	6	0	2	(0 2 0;1 1 0;2 0 0)	0	2	0	371.024
10:45:00	12	4	6	1	2	(0 1 1;1 0 1)	0	1	1	381.937
10:45:00	12	4	7	0	2	(0 2 0;1 1 0;2 0 0)	0	2	0	414.674
10:45:00	12	4	7	1	2	(0 1 1;1 0 1)	0	1	1	425.587
10:45:00	12	4	8	0	2	(0 2 0;1 1 0;2 0 0)	0	2	0	458.324
10:45:00	12	4	8	1	2	(0 1 1;1 0 1)	0	1	1	471.965
10:45:00	12	4	9	0	2	(0 2 0;1 1 0;2 0 0)	0	2	0	504.702
10:45:00	12	4	9	1	2	(0 1 1;1 0 1)	0	1	1	518.343
10:45:00	12	4	10	0	2	(0 2 0;1 1 0;2 0 0)	0	2	0	551.08
10:45:00	12	4	10	1	2	(0 1 1;1 0 1)	0	1	1	564.721
10:45:00	12	4	11	0	2	(0 2 0;1 1 0;2 0 0)	0	2	0	597.458
10:45:00	12	4	11	1	2	(0 1 1;1 0 1)	0	1	1	613.827
10:45:00	12	4	12	0	2	(0 2 0;1 1 0;2 0 0)	0	2	0	646.564
10:45:00	12	4	12	1	2	(0 1 1;1 0 1)	0	1	1	662.933
10:45:00	12	4	13	0	2	(0 2 0;1 1 0;2 0 0)	0	2	0	695.67
10:45:00	12	4	13	1	2	(0 1 1;1 0 1)	0	1	1	714.767
10:45:00	12	4	14	0	2	(0 2 0;1 1 0;2 0 0)	0	2	0	747.505
10:45:00	12	4	14	1	2	(0 1 1;1 0 1)	0	1	1	766.601
10:45:00	12	4	15	0	2	(0 2 0;1 1 0;2 0 0)	0	2	0	799.339
10:45:00	12	4	15	1	2	(0 1 1;1 0 1)	0	1	1	818.436
10:45:00	12	4	16	0	2	(0 2 0;1 1 0;2 0 0)	0	2	0	851.173
10:45:00	12	4	16	1	2	(0 1 1;1 0 1)	0	1	1	872.998
10:45:00	12	4	17	0	2	(0 2 0;1 1 0;2 0 0)	0	2	0	905.736
10:45:00	12	4	17	1	2	(0 1 1;1 0 1)	0	1	1	927.561
10:45:00	12	5	0	0	2	(2 0 0)	2	0	0	171.872
10:45:00	12	5	0	1	2	(1 0 1)	1	0	1	177.328
10:45:00	12	5	1	0	2	(1 1 0;2 0 0)	1	1	0	210.065
10:45:00	12	5	1	1	2	(0 1 1;1 0 1)	0	1	1	215.521
10:45:00	12	5	2	0	2	(0 2 0;1 1 0;2 0 0)	0	2	0	248.259
10:45:00	12	5	2	1	2	(0 1 1;1 0 1)	0	1	1	256.443
10:45:00	12	5	3	0	2	(0 2 0;1 1 0;2 0 0)	0	2	0	289.181
10:45:00	12	5	3	1	2	(0 1 1;1 0 1)	0	1	1	297.365
10:45:00	12	5	4	0	2	(0 2 0;1 1 0;2 0 0)	0	2	0	330.102
10:45:00	12	5	4	1	2	(0 1 1;1 0 1)	0	1	1	338.287
10:45:00	12	5	5	0	2	(0 2 0;1 1 0;2 0 0)	0	2	0	371.024
10:45:00	12	5	5	1	2	(0 1 1;1 0 1)	0	1	1	381.937
10:45:00	12	5	6	0	2	(0 2 0;1 1 0;2 0 0)	0	2	0	414.674
10:45:00	12	5	6	1	2	(0 1 1;1 0 1)	0	1	1	425.587
10:45:00	12	5	7	0	2	(0 2 0;1 1 0;2 0 0)	0	2	0	458.324
10:45:00	12	5	7	1	2	(0 1 1;1 0 1)	0	1	1	471.965
10:45:00	12	5	8	0	2	(0 2 0;1 1 0;2 0 0)	0	2	0	504.702
10:45:00	12	5	8	1	2	(0 1 1;1 0 1)	0	1	1	518.343
10:45:00	12	5	9	0	2	(0 2 0;1 1 0;2 0 0)	0	2	0	551.08
10:45:00	12	5	9	1	2	(0 1 1;1 0 1)	0	1	1	564.721
10:45:00	12	5	10	0	2	(0 2 0;1 1 0;2 0 0)	0	2	0	597.458
10:45:00	12	5	10	1	2	(0 1 1;1 0 1)	0	1	1	613.827
10:45:00	12	5	11	0	2	(0 2 0;1 1 0;2 0 0)	0	2	0	646.564
10:45:00	12	5	11	1	2	(0 1 1;1 0 1)	0	1	1	662.933
10:45:00	12	5	12	0	2	(0 2 0;1 1 0;2 0 0)	0	2	0	695.67
10:45:00	12	5	12	1	2	(0 1 1;1 0 1)	0	1	1	714.767
10:45:00	12	5	13	0	2	(0 2 0;1 1 0;2 0 0)	0	2	0	747.505
10:45:00	12	5	13	1	2	(0 1 1;1 0 1)	0	1	1	766.601
10:45:00	12	5	14	0	2	(0 2 0;1 1 0;2 0 0)	0	2	0	799.339
10:45:00	12	5	14	1	2	(0 1 1;1 0 1)	0	1	1	818.436
10:45:00	12	5	15	0	2	(0 2 0;1 1 0;2 0 0)	0	2	0	851.173
10:45:00	12	5	15	1	2	(0 1 1;1 0 1)	0	1	1	872.998
10:45:00	12	5	16	0	2	(0 2 0;1 1 0;2 0 0)	0	2	0	905.736
10:45:00	12	5	16	1	2	(0 1 1;1 0 1)	0	1	1	927.561
10:45:00	12	6	0	0	2	(2 0 0)	2	0	0	210.065
10:45:00	12	6	0	1	2	(1 0 1)	1	0	1	215.521
10:45:00	12	6	1	0	2	(1 1 0;2 0 0)	1	1	0	248.259
10:45:00	12	6	1	1	2	(0 1 1;1 0 1)	0	1	1	256.443
10:45:00	12	6	2	0	2	(0 2 0;1 1 0;2 0 0)	0	2	0	289.181
10:45:00	12	6	2	1	2	(0 1 1;1 0 1)	0	1	1	297.365
10:45:00	12	6	3	0	2	(0 2 0;1 1 0;2 0 0)	0	2	0	330.102
10:45:00	12	6	3	1	2	(0 1 1;1 0 1)	0	1	1	338.287
10:45:00	12	6	4	0	2	(0 2 0;1 1 0;2 0 0)	0	2	0	371.024
10:45:00	12	6	4	1	2	(0 1 1;1 0 1)	0	1	1	381.937
10:45:00	12	6	5	0	2	(0 2 0;1 1 0;2 0 0)	0	2	0	414.674
10:45:00	12	6	5	1	2	(0 1 1;1 0 1)	0	1	1	425.587
10:45:00	12	6	6	0	2	(0 2 0;1 1 0;2 0 0)	0	2	0	458.324
10:45:00	12	6	6	1	2	(0 1 1;1 0 1)	0	1	1	471.965
[truncated: 50,686 more rows]
